# Supplementary material for: Structure prediction of honey bee vitellogenin: a multi‐domain protein important for insect immunity
Source: FEBS Open Bio. 2021 Oct 31;12(1):51–70. doi: 10.1002/2211-5463.13316 (PMC8727950; doi:10.1002/2211-5463.13316)
Supplement: Supplementary file 3 — Appendix S2. Top ranked Vitellogenin model by AlphaFold. [file FEB4-12-51-s003.pdb]

ATOM      1  N   MET A   1     -39.796 -24.605  75.616  1.00 52.74           N  
ATOM      2  H   MET A   1     -39.470 -25.014  74.751  1.00 52.74           H  
ATOM      3  H2  MET A   1     -39.127 -24.790  76.349  1.00 52.74           H  
ATOM      4  H3  MET A   1     -40.669 -25.048  75.866  1.00 52.74           H  
ATOM      5  CA  MET A   1     -40.009 -23.146  75.451  1.00 52.74           C  
ATOM      6  HA  MET A   1     -40.740 -23.004  74.656  1.00 52.74           H  
ATOM      7  C   MET A   1     -38.770 -22.411  74.952  1.00 52.74           C  
ATOM      8  CB  MET A   1     -40.594 -22.483  76.703  1.00 52.74           C  
ATOM      9  HB2 MET A   1     -40.345 -23.058  77.595  1.00 52.74           H  
ATOM     10  HB3 MET A   1     -40.191 -21.476  76.814  1.00 52.74           H  
ATOM     11  O   MET A   1     -38.908 -21.684  73.981  1.00 52.74           O  
ATOM     12  CG  MET A   1     -42.114 -22.371  76.555  1.00 52.74           C  
ATOM     13  HG2 MET A   1     -42.353 -21.775  75.674  1.00 52.74           H  
ATOM     14  HG3 MET A   1     -42.523 -23.371  76.410  1.00 52.74           H  
ATOM     15  SD  MET A   1     -42.935 -21.645  77.992  1.00 52.74           S  
ATOM     16  CE  MET A   1     -42.928 -19.881  77.556  1.00 52.74           C  
ATOM     17  HE1 MET A   1     -41.904 -19.533  77.422  1.00 52.74           H  
ATOM     18  HE2 MET A   1     -43.491 -19.725  76.636  1.00 52.74           H  
ATOM     19  HE3 MET A   1     -43.396 -19.310  78.358  1.00 52.74           H  
ATOM     20  N   LEU A   2     -37.575 -22.619  75.526  1.00 49.54           N  
ATOM     21  H   LEU A   2     -37.499 -23.137  76.390  1.00 49.54           H  
ATOM     22  CA  LEU A   2     -36.360 -21.901  75.098  1.00 49.54           C  
ATOM     23  HA  LEU A   2     -36.549 -20.834  75.218  1.00 49.54           H  
ATOM     24  C   LEU A   2     -35.995 -22.112  73.611  1.00 49.54           C  
ATOM     25  CB  LEU A   2     -35.183 -22.300  76.016  1.00 49.54           C  
ATOM     26  HB2 LEU A   2     -35.546 -22.750  76.939  1.00 49.54           H  
ATOM     27  HB3 LEU A   2     -34.581 -23.051  75.505  1.00 49.54           H  
ATOM     28  O   LEU A   2     -35.548 -21.176  72.958  1.00 49.54           O  
ATOM     29  CG  LEU A   2     -34.289 -21.098  76.383  1.00 49.54           C  
ATOM     30  HG  LEU A   2     -34.184 -20.442  75.519  1.00 49.54           H  
ATOM     31  CD1 LEU A   2     -34.898 -20.315  77.549  1.00 49.54           C  
ATOM     32 HD11 LEU A   2     -35.888 -19.945  77.283  1.00 49.54           H  
ATOM     33 HD12 LEU A   2     -34.265 -19.457  77.775  1.00 49.54           H  
ATOM     34 HD13 LEU A   2     -34.965 -20.941  78.439  1.00 49.54           H  
ATOM     35  CD2 LEU A   2     -32.899 -21.575  76.797  1.00 49.54           C  
ATOM     36 HD21 LEU A   2     -32.282 -20.717  77.062  1.00 49.54           H  
ATOM     37 HD22 LEU A   2     -32.421 -22.092  75.965  1.00 49.54           H  
ATOM     38 HD23 LEU A   2     -32.963 -22.245  77.654  1.00 49.54           H  
ATOM     39  N   LEU A   3     -36.268 -23.305  73.060  1.00 49.78           N  
ATOM     40  H   LEU A   3     -36.518 -24.068  73.673  1.00 49.78           H  
ATOM     41  CA  LEU A   3     -36.057 -23.613  71.638  1.00 49.78           C  
ATOM     42  HA  LEU A   3     -35.042 -23.315  71.375  1.00 49.78           H  
ATOM     43  C   LEU A   3     -37.022 -22.849  70.706  1.00 49.78           C  
ATOM     44  CB  LEU A   3     -36.176 -25.134  71.414  1.00 49.78           C  
ATOM     45  HB2 LEU A   3     -37.218 -25.373  71.200  1.00 49.78           H  
ATOM     46  HB3 LEU A   3     -35.893 -25.675  72.317  1.00 49.78           H  
ATOM     47  O   LEU A   3     -36.639 -22.436  69.622  1.00 49.78           O  
ATOM     48  CG  LEU A   3     -35.282 -25.615  70.249  1.00 49.78           C  
ATOM     49  HG  LEU A   3     -35.155 -24.814  69.520  1.00 49.78           H  
ATOM     50  CD1 LEU A   3     -33.910 -26.041  70.776  1.00 49.78           C  
ATOM     51 HD11 LEU A   3     -33.280 -26.341  69.939  1.00 49.78           H  
ATOM     52 HD12 LEU A   3     -34.004 -26.880  71.466  1.00 49.78           H  
ATOM     53 HD13 LEU A   3     -33.430 -25.202  71.278  1.00 49.78           H  
ATOM     54  CD2 LEU A   3     -35.916 -26.806  69.534  1.00 49.78           C  
ATOM     55 HD21 LEU A   3     -36.065 -27.634  70.227  1.00 49.78           H  
ATOM     56 HD22 LEU A   3     -36.871 -26.510  69.100  1.00 49.78           H  
ATOM     57 HD23 LEU A   3     -35.263 -27.131  68.724  1.00 49.78           H  
ATOM     58  N   LEU A   4     -38.269 -22.617  71.141  1.00 49.26           N  
ATOM     59  H   LEU A   4     -38.505 -22.870  72.090  1.00 49.26           H  
ATOM     60  CA  LEU A   4     -39.244 -21.841  70.363  1.00 49.26           C  
ATOM     61  HA  LEU A   4     -39.173 -22.149  69.320  1.00 49.26           H  
ATOM     62  C   LEU A   4     -38.910 -20.346  70.381  1.00 49.26           C  
ATOM     63  CB  LEU A   4     -40.684 -22.074  70.874  1.00 49.26           C  
ATOM     64  HB2 LEU A   4     -40.673 -22.598  71.830  1.00 49.26           H  
ATOM     65  HB3 LEU A   4     -41.132 -21.100  71.069  1.00 49.26           H  
ATOM     66  O   LEU A   4     -39.085 -19.673  69.373  1.00 49.26           O  
ATOM     67  CG  LEU A   4     -41.582 -22.822  69.863  1.00 49.26           C  
ATOM     68  HG  LEU A   4     -41.134 -22.806  68.869  1.00 49.26           H  
ATOM     69  CD1 LEU A   4     -41.776 -24.278  70.291  1.00 49.26           C  
ATOM     70 HD11 LEU A   4     -42.292 -24.328  71.250  1.00 49.26           H  
ATOM     71 HD12 LEU A   4     -42.374 -24.794  69.540  1.00 49.26           H  
ATOM     72 HD13 LEU A   4     -40.806 -24.771  70.355  1.00 49.26           H  
ATOM     73  CD2 LEU A   4     -42.955 -22.160  69.762  1.00 49.26           C  
ATOM     74 HD21 LEU A   4     -43.573 -22.702  69.047  1.00 49.26           H  
ATOM     75 HD22 LEU A   4     -42.841 -21.137  69.403  1.00 49.26           H  
ATOM     76 HD23 LEU A   4     -43.451 -22.150  70.733  1.00 49.26           H  
ATOM     77  N   LEU A   5     -38.406 -19.832  71.509  1.00 50.83           N  
ATOM     78  H   LEU A   5     -38.310 -20.430  72.318  1.00 50.83           H  
ATOM     79  CA  LEU A   5     -37.991 -18.432  71.609  1.00 50.83           C  
ATOM     80  HA  LEU A   5     -38.772 -17.825  71.150  1.00 50.83           H  
ATOM     81  C   LEU A   5     -36.718 -18.154  70.806  1.00 50.83           C  
ATOM     82  CB  LEU A   5     -37.813 -18.021  73.085  1.00 50.83           C  
ATOM     83  HB2 LEU A   5     -36.780 -17.709  73.236  1.00 50.83           H  
ATOM     84  HB3 LEU A   5     -37.966 -18.880  73.739  1.00 50.83           H  
ATOM     85  O   LEU A   5     -36.611 -17.094  70.206  1.00 50.83           O  
ATOM     86  CG  LEU A   5     -38.754 -16.867  73.499  1.00 50.83           C  
ATOM     87  HG  LEU A   5     -39.260 -16.447  72.630  1.00 50.83           H  
ATOM     88  CD1 LEU A   5     -39.818 -17.376  74.474  1.00 50.83           C  
ATOM     89 HD11 LEU A   5     -39.349 -17.741  75.388  1.00 50.83           H  
ATOM     90 HD12 LEU A   5     -40.390 -18.175  74.002  1.00 50.83           H  
ATOM     91 HD13 LEU A   5     -40.497 -16.560  74.722  1.00 50.83           H  
ATOM     92  CD2 LEU A   5     -37.976 -15.735  74.166  1.00 50.83           C  
ATOM     93 HD21 LEU A   5     -37.460 -16.096  75.056  1.00 50.83           H  
ATOM     94 HD22 LEU A   5     -38.660 -14.933  74.446  1.00 50.83           H  
ATOM     95 HD23 LEU A   5     -37.247 -15.331  73.464  1.00 50.83           H  
ATOM     96  N   THR A   6     -35.784 -19.107  70.749  1.00 56.28           N  
ATOM     97  H   THR A   6     -35.925 -19.965  71.262  1.00 56.28           H  
ATOM     98  CA  THR A   6     -34.605 -18.993  69.876  1.00 56.28           C  
ATOM     99  HA  THR A   6     -34.188 -17.993  69.994  1.00 56.28           H  
ATOM    100  C   THR A   6     -34.990 -19.099  68.405  1.00 56.28           C  
ATOM    101  CB  THR A   6     -33.493 -19.995  70.223  1.00 56.28           C  
ATOM    102  HB  THR A   6     -32.894 -20.194  69.334  1.00 56.28           H  
ATOM    103  O   THR A   6     -34.500 -18.299  67.622  1.00 56.28           O  
ATOM    104  CG2 THR A   6     -32.574 -19.447  71.310  1.00 56.28           C  
ATOM    105 HG21 THR A   6     -31.808 -20.185  71.547  1.00 56.28           H  
ATOM    106 HG22 THR A   6     -33.147 -19.212  72.207  1.00 56.28           H  
ATOM    107 HG23 THR A   6     -32.084 -18.542  70.950  1.00 56.28           H  
ATOM    108  OG1 THR A   6     -34.008 -21.206  70.718  1.00 56.28           O  
ATOM    109  HG1 THR A   6     -34.357 -21.038  71.596  1.00 56.28           H  
ATOM    110  N   LEU A   7     -35.929 -19.973  68.027  1.00 49.99           N  
ATOM    111  H   LEU A   7     -36.250 -20.665  68.689  1.00 49.99           H  
ATOM    112  CA  LEU A   7     -36.480 -19.998  66.665  1.00 49.99           C  
ATOM    113  HA  LEU A   7     -35.652 -20.071  65.959  1.00 49.99           H  
ATOM    114  C   LEU A   7     -37.218 -18.703  66.294  1.00 49.99           C  
ATOM    115  CB  LEU A   7     -37.382 -21.236  66.499  1.00 49.99           C  
ATOM    116  HB2 LEU A   7     -37.789 -21.519  67.469  1.00 49.99           H  
ATOM    117  HB3 LEU A   7     -38.232 -20.990  65.863  1.00 49.99           H  
ATOM    118  O   LEU A   7     -37.079 -18.248  65.167  1.00 49.99           O  
ATOM    119  CG  LEU A   7     -36.618 -22.420  65.874  1.00 49.99           C  
ATOM    120  HG  LEU A   7     -35.562 -22.361  66.139  1.00 49.99           H  
ATOM    121  CD1 LEU A   7     -37.150 -23.759  66.384  1.00 49.99           C  
ATOM    122 HD11 LEU A   7     -38.211 -23.849  66.155  1.00 49.99           H  
ATOM    123 HD12 LEU A   7     -36.999 -23.825  67.461  1.00 49.99           H  
ATOM    124 HD13 LEU A   7     -36.605 -24.572  65.905  1.00 49.99           H  
ATOM    125  CD2 LEU A   7     -36.758 -22.400  64.350  1.00 49.99           C  
ATOM    126 HD21 LEU A   7     -36.164 -23.202  63.913  1.00 49.99           H  
ATOM    127 HD22 LEU A   7     -37.802 -22.526  64.060  1.00 49.99           H  
ATOM    128 HD23 LEU A   7     -36.395 -21.448  63.961  1.00 49.99           H  
ATOM    129  N   LEU A   8     -37.944 -18.073  67.224  1.00 52.86           N  
ATOM    130  H   LEU A   8     -38.085 -18.533  68.112  1.00 52.86           H  
ATOM    131  CA  LEU A   8     -38.605 -16.781  66.992  1.00 52.86           C  
ATOM    132  HA  LEU A   8     -39.077 -16.804  66.010  1.00 52.86           H  
ATOM    133  C   LEU A   8     -37.627 -15.602  66.959  1.00 52.86           C  
ATOM    134  CB  LEU A   8     -39.694 -16.558  68.055  1.00 52.86           C  
ATOM    135  HB2 LEU A   8     -39.881 -15.490  68.165  1.00 52.86           H  
ATOM    136  HB3 LEU A   8     -39.326 -16.921  69.015  1.00 52.86           H  
ATOM    137  O   LEU A   8     -37.834 -14.685  66.175  1.00 52.86           O  
ATOM    138  CG  LEU A   8     -41.021 -17.250  67.699  1.00 52.86           C  
ATOM    139  HG  LEU A   8     -40.822 -18.233  67.273  1.00 52.86           H  
ATOM    140  CD1 LEU A   8     -41.869 -17.438  68.956  1.00 52.86           C  
ATOM    141 HD11 LEU A   8     -42.808 -17.926  68.693  1.00 52.86           H  
ATOM    142 HD12 LEU A   8     -41.331 -18.067  69.666  1.00 52.86           H  
ATOM    143 HD13 LEU A   8     -42.079 -16.470  69.411  1.00 52.86           H  
ATOM    144  CD2 LEU A   8     -41.830 -16.419  66.698  1.00 52.86           C  
ATOM    145 HD21 LEU A   8     -42.759 -16.934  66.454  1.00 52.86           H  
ATOM    146 HD22 LEU A   8     -41.262 -16.282  65.778  1.00 52.86           H  
ATOM    147 HD23 LEU A   8     -42.062 -15.439  67.117  1.00 52.86           H  
ATOM    148  N   LEU A   9     -36.554 -15.623  67.755  1.00 50.98           N  
ATOM    149  H   LEU A   9     -36.469 -16.366  68.433  1.00 50.98           H  
ATOM    150  CA  LEU A   9     -35.488 -14.616  67.682  1.00 50.98           C  
ATOM    151  HA  LEU A   9     -35.945 -13.629  67.616  1.00 50.98           H  
ATOM    152  C   LEU A   9     -34.657 -14.768  66.405  1.00 50.98           C  
ATOM    153  CB  LEU A   9     -34.617 -14.672  68.951  1.00 50.98           C  
ATOM    154  HB2 LEU A   9     -34.634 -15.684  69.357  1.00 50.98           H  
ATOM    155  HB3 LEU A   9     -33.581 -14.455  68.694  1.00 50.98           H  
ATOM    156  O   LEU A   9     -34.352 -13.760  65.780  1.00 50.98           O  
ATOM    157  CG  LEU A   9     -35.088 -13.657  70.011  1.00 50.98           C  
ATOM    158  HG  LEU A   9     -36.168 -13.526  69.941  1.00 50.98           H  
ATOM    159  CD1 LEU A   9     -34.770 -14.146  71.423  1.00 50.98           C  
ATOM    160 HD11 LEU A   9     -33.695 -14.293  71.531  1.00 50.98           H  
ATOM    161 HD12 LEU A   9     -35.288 -15.087  71.605  1.00 50.98           H  
ATOM    162 HD13 LEU A   9     -35.110 -13.408  72.150  1.00 50.98           H  
ATOM    163  CD2 LEU A   9     -34.399 -12.306  69.802  1.00 50.98           C  
ATOM    164 HD21 LEU A   9     -34.608 -11.938  68.797  1.00 50.98           H  
ATOM    165 HD22 LEU A   9     -33.320 -12.405  69.924  1.00 50.98           H  
ATOM    166 HD23 LEU A   9     -34.778 -11.582  70.523  1.00 50.98           H  
ATOM    167  N   PHE A  10     -34.363 -15.998  65.968  1.00 48.96           N  
ATOM    168  H   PHE A  10     -34.601 -16.795  66.541  1.00 48.96           H  
ATOM    169  CA  PHE A  10     -33.733 -16.235  64.668  1.00 48.96           C  
ATOM    170  HA  PHE A  10     -32.904 -15.536  64.557  1.00 48.96           H  
ATOM    171  C   PHE A  10     -34.681 -15.919  63.503  1.00 48.96           C  
ATOM    172  CB  PHE A  10     -33.154 -17.658  64.586  1.00 48.96           C  
ATOM    173  HB2 PHE A  10     -33.141 -17.963  63.539  1.00 48.96           H  
ATOM    174  HB3 PHE A  10     -33.801 -18.361  65.110  1.00 48.96           H  
ATOM    175  O   PHE A  10     -34.236 -15.367  62.507  1.00 48.96           O  
ATOM    176  CG  PHE A  10     -31.726 -17.757  65.096  1.00 48.96           C  
ATOM    177  CD1 PHE A  10     -30.676 -17.270  64.294  1.00 48.96           C  
ATOM    178  HD1 PHE A  10     -30.893 -16.834  63.330  1.00 48.96           H  
ATOM    179  CD2 PHE A  10     -31.429 -18.319  66.353  1.00 48.96           C  
ATOM    180  HD2 PHE A  10     -32.223 -18.712  66.971  1.00 48.96           H  
ATOM    181  CE1 PHE A  10     -29.346 -17.340  64.745  1.00 48.96           C  
ATOM    182  HE1 PHE A  10     -28.548 -16.962  64.123  1.00 48.96           H  
ATOM    183  CE2 PHE A  10     -30.100 -18.383  66.810  1.00 48.96           C  
ATOM    184  HE2 PHE A  10     -29.879 -18.813  67.775  1.00 48.96           H  
ATOM    185  CZ  PHE A  10     -29.057 -17.893  66.004  1.00 48.96           C  
ATOM    186  HZ  PHE A  10     -28.035 -17.941  66.350  1.00 48.96           H  
ATOM    187  N   ALA A  11     -35.989 -16.166  63.621  1.00 44.69           N  
ATOM    188  H   ALA A  11     -36.327 -16.703  64.407  1.00 44.69           H  
ATOM    189  CA  ALA A  11     -36.953 -15.709  62.619  1.00 44.69           C  
ATOM    190  HA  ALA A  11     -36.589 -15.990  61.630  1.00 44.69           H  
ATOM    191  C   ALA A  11     -37.098 -14.176  62.623  1.00 44.69           C  
ATOM    192  CB  ALA A  11     -38.295 -16.413  62.845  1.00 44.69           C  
ATOM    193  HB1 ALA A  11     -38.161 -17.493  62.787  1.00 44.69           H  
ATOM    194  HB2 ALA A  11     -38.697 -16.145  63.822  1.00 44.69           H  
ATOM    195  HB3 ALA A  11     -39.000 -16.102  62.074  1.00 44.69           H  
ATOM    196  O   ALA A  11     -37.237 -13.573  61.565  1.00 44.69           O  
ATOM    197  N   GLY A  12     -37.012 -13.537  63.793  1.00 43.73           N  
ATOM    198  H   GLY A  12     -36.961 -14.093  64.635  1.00 43.73           H  
ATOM    199  CA  GLY A  12     -37.098 -12.086  63.949  1.00 43.73           C  
ATOM    200  HA2 GLY A  12     -37.982 -11.717  63.430  1.00 43.73           H  
ATOM    201  HA3 GLY A  12     -37.194 -11.854  65.010  1.00 43.73           H  
ATOM    202  C   GLY A  12     -35.879 -11.339  63.411  1.00 43.73           C  
ATOM    203  O   GLY A  12     -36.037 -10.249  62.873  1.00 43.73           O  
ATOM    204  N   THR A  13     -34.678 -11.921  63.488  1.00 41.18           N  
ATOM    205  H   THR A  13     -34.569 -12.786  63.998  1.00 41.18           H  
ATOM    206  CA  THR A  13     -33.477 -11.328  62.873  1.00 41.18           C  
ATOM    207  HA  THR A  13     -33.568 -10.243  62.912  1.00 41.18           H  
ATOM    208  C   THR A  13     -33.331 -11.671  61.393  1.00 41.18           C  
ATOM    209  CB  THR A  13     -32.196 -11.691  63.632  1.00 41.18           C  
ATOM    210  HB  THR A  13     -31.339 -11.300  63.084  1.00 41.18           H  
ATOM    211  O   THR A  13     -32.739 -10.887  60.659  1.00 41.18           O  
ATOM    212  CG2 THR A  13     -32.182 -11.089  65.038  1.00 41.18           C  
ATOM    213 HG21 THR A  13     -31.238 -11.323  65.529  1.00 41.18           H  
ATOM    214 HG22 THR A  13     -32.284 -10.006  64.969  1.00 41.18           H  
ATOM    215 HG23 THR A  13     -33.006 -11.487  65.630  1.00 41.18           H  
ATOM    216  OG1 THR A  13     -32.055 -13.086  63.763  1.00 41.18           O  
ATOM    217  HG1 THR A  13     -31.259 -13.245  64.276  1.00 41.18           H  
ATOM    218  N   VAL A  14     -33.912 -12.779  60.919  1.00 38.89           N  
ATOM    219  H   VAL A  14     -34.301 -13.440  61.576  1.00 38.89           H  
ATOM    220  CA  VAL A  14     -33.941 -13.112  59.482  1.00 38.89           C  
ATOM    221  HA  VAL A  14     -33.012 -12.762  59.032  1.00 38.89           H  
ATOM    222  C   VAL A  14     -35.057 -12.358  58.735  1.00 38.89           C  
ATOM    223  CB  VAL A  14     -33.975 -14.644  59.283  1.00 38.89           C  
ATOM    224  HB  VAL A  14     -34.831 -15.054  59.819  1.00 38.89           H  
ATOM    225  O   VAL A  14     -34.973 -12.204  57.523  1.00 38.89           O  
ATOM    226  CG1 VAL A  14     -34.066 -15.077  57.814  1.00 38.89           C  
ATOM    227 HG11 VAL A  14     -35.030 -14.784  57.398  1.00 38.89           H  
ATOM    228 HG12 VAL A  14     -33.980 -16.161  57.734  1.00 38.89           H  
ATOM    229 HG13 VAL A  14     -33.274 -14.605  57.233  1.00 38.89           H  
ATOM    230  CG2 VAL A  14     -32.685 -15.288  59.821  1.00 38.89           C  
ATOM    231 HG21 VAL A  14     -32.475 -14.962  60.840  1.00 38.89           H  
ATOM    232 HG22 VAL A  14     -31.839 -15.000  59.197  1.00 38.89           H  
ATOM    233 HG23 VAL A  14     -32.786 -16.373  59.817  1.00 38.89           H  
ATOM    234  N   ALA A  15     -36.060 -11.811  59.432  1.00 40.72           N  
ATOM    235  H   ALA A  15     -36.121 -12.013  60.420  1.00 40.72           H  
ATOM    236  CA  ALA A  15     -37.162 -11.054  58.826  1.00 40.72           C  
ATOM    237  HA  ALA A  15     -37.279 -11.398  57.798  1.00 40.72           H  
ATOM    238  C   ALA A  15     -36.936  -9.531  58.719  1.00 40.72           C  
ATOM    239  CB  ALA A  15     -38.464 -11.400  59.556  1.00 40.72           C  
ATOM    240  HB1 ALA A  15     -38.408 -11.062  60.591  1.00 40.72           H  
ATOM    241  HB2 ALA A  15     -38.625 -12.477  59.533  1.00 40.72           H  
ATOM    242  HB3 ALA A  15     -39.305 -10.911  59.065  1.00 40.72           H  
ATOM    243  O   ALA A  15     -37.880  -8.807  58.399  1.00 40.72           O  
ATOM    244  N   ALA A  16     -35.719  -9.022  58.950  1.00 43.17           N  
ATOM    245  H   ALA A  16     -34.969  -9.654  59.192  1.00 43.17           H  
ATOM    246  CA  ALA A  16     -35.362  -7.657  58.551  1.00 43.17           C  
ATOM    247  HA  ALA A  16     -36.182  -6.989  58.813  1.00 43.17           H  
ATOM    248  C   ALA A  16     -35.205  -7.598  57.019  1.00 43.17           C  
ATOM    249  CB  ALA A  16     -34.125  -7.190  59.330  1.00 43.17           C  
ATOM    250  HB1 ALA A  16     -33.873  -6.171  59.036  1.00 43.17           H  
ATOM    251  HB2 ALA A  16     -34.329  -7.217  60.400  1.00 43.17           H  
ATOM    252  HB3 ALA A  16     -33.280  -7.841  59.106  1.00 43.17           H  
ATOM    253  O   ALA A  16     -34.109  -7.448  56.486  1.00 43.17           O  
ATOM    254  N   ASP A  17     -36.312  -7.804  56.308  1.00 49.11           N  
ATOM    255  H   ASP A  17     -37.170  -7.974  56.813  1.00 49.11           H  
ATOM    256  CA  ASP A  17     -36.381  -7.774  54.854  1.00 49.11           C  
ATOM    257  HA  ASP A  17     -35.509  -8.299  54.463  1.00 49.11           H  
ATOM    258  C   ASP A  17     -36.305  -6.304  54.423  1.00 49.11           C  
ATOM    259  CB  ASP A  17     -37.648  -8.526  54.392  1.00 49.11           C  
ATOM    260  HB2 ASP A  17     -37.817  -9.366  55.067  1.00 49.11           H  
ATOM    261  HB3 ASP A  17     -38.517  -7.872  54.466  1.00 49.11           H  
ATOM    262  O   ASP A  17     -37.288  -5.559  54.447  1.00 49.11           O  
ATOM    263  CG  ASP A  17     -37.555  -9.111  52.977  1.00 49.11           C  
ATOM    264  OD1 ASP A  17     -36.439  -9.198  52.424  1.00 49.11           O  
ATOM    265  OD2 ASP A  17     -38.615  -9.498  52.433  1.00 49.11           O  
ATOM    266  N   PHE A  18     -35.087  -5.836  54.152  1.00 52.68           N  
ATOM    267  H   PHE A  18     -34.306  -6.459  54.297  1.00 52.68           H  
ATOM    268  CA  PHE A  18     -34.826  -4.470  53.716  1.00 52.68           C  
ATOM    269  HA  PHE A  18     -35.192  -3.774  54.470  1.00 52.68           H  
ATOM    270  C   PHE A  18     -35.567  -4.214  52.395  1.00 52.68           C  
ATOM    271  CB  PHE A  18     -33.316  -4.280  53.551  1.00 52.68           C  
ATOM    272  HB2 PHE A  18     -33.125  -3.296  53.122  1.00 52.68           H  
ATOM    273  HB3 PHE A  18     -32.987  -5.041  52.844  1.00 52.68           H  
ATOM    274  O   PHE A  18     -35.206  -4.745  51.342  1.00 52.68           O  
ATOM    275  CG  PHE A  18     -32.483  -4.427  54.808  1.00 52.68           C  
ATOM    276  CD1 PHE A  18     -32.487  -3.414  55.783  1.00 52.68           C  
ATOM    277  HD1 PHE A  18     -33.102  -2.537  55.643  1.00 52.68           H  
ATOM    278  CD2 PHE A  18     -31.692  -5.577  54.999  1.00 52.68           C  
ATOM    279  HD2 PHE A  18     -31.691  -6.366  54.262  1.00 52.68           H  
ATOM    280  CE1 PHE A  18     -31.709  -3.551  56.947  1.00 52.68           C  
ATOM    281  HE1 PHE A  18     -31.734  -2.783  57.705  1.00 52.68           H  
ATOM    282  CE2 PHE A  18     -30.913  -5.713  56.160  1.00 52.68           C  
ATOM    283  HE2 PHE A  18     -30.323  -6.606  56.308  1.00 52.68           H  
ATOM    284  CZ  PHE A  18     -30.921  -4.700  57.135  1.00 52.68           C  
ATOM    285  HZ  PHE A  18     -30.334  -4.815  58.034  1.00 52.68           H  
ATOM    286  N   GLN A  19     -36.607  -3.386  52.433  1.00 57.72           N  
ATOM    287  H   GLN A  19     -36.909  -3.059  53.340  1.00 57.72           H  
ATOM    288  CA  GLN A  19     -37.381  -2.983  51.260  1.00 57.72           C  
ATOM    289  HA  GLN A  19     -37.573  -3.851  50.630  1.00 57.72           H  
ATOM    290  C   GLN A  19     -36.570  -1.965  50.436  1.00 57.72           C  
ATOM    291  CB  GLN A  19     -38.726  -2.418  51.742  1.00 57.72           C  
ATOM    292  HB2 GLN A  19     -39.198  -1.876  50.922  1.00 57.72           H  
ATOM    293  HB3 GLN A  19     -38.528  -1.737  52.571  1.00 57.72           H  
ATOM    294  O   GLN A  19     -36.839  -0.772  50.487  1.00 57.72           O  
ATOM    295  CG  GLN A  19     -39.717  -3.448  52.283  1.00 57.72           C  
ATOM    296  HG2 GLN A  19     -39.893  -4.213  51.526  1.00 57.72           H  
ATOM    297  HG3 GLN A  19     -39.292  -3.930  53.164  1.00 57.72           H  
ATOM    298  CD  GLN A  19     -41.059  -2.823  52.671  1.00 57.72           C  
ATOM    299  NE2 GLN A  19     -41.997  -3.614  53.137  1.00 57.72           N  
ATOM    300 HE21 GLN A  19     -42.834  -3.153  53.463  1.00 57.72           H  
ATOM    301 HE22 GLN A  19     -41.787  -4.586  53.311  1.00 57.72           H  
ATOM    302  OE1 GLN A  19     -41.323  -1.638  52.559  1.00 57.72           O  
ATOM    303  N   HIS A  20     -35.539  -2.416  49.718  1.00 61.75           N  
ATOM    304  H   HIS A  20     -35.346  -3.406  49.780  1.00 61.75           H  
ATOM    305  CA  HIS A  20     -34.478  -1.551  49.184  1.00 61.75           C  
ATOM    306  HA  HIS A  20     -33.937  -1.126  50.029  1.00 61.75           H  
ATOM    307  C   HIS A  20     -34.995  -0.340  48.386  1.00 61.75           C  
ATOM    308  CB  HIS A  20     -33.472  -2.397  48.385  1.00 61.75           C  
ATOM    309  HB2 HIS A  20     -32.912  -1.729  47.731  1.00 61.75           H  
ATOM    310  HB3 HIS A  20     -34.001  -3.110  47.751  1.00 61.75           H  
ATOM    311  O   HIS A  20     -34.482   0.748  48.593  1.00 61.75           O  
ATOM    312  CG  HIS A  20     -32.468  -3.128  49.250  1.00 61.75           C  
ATOM    313  CD2 HIS A  20     -31.107  -2.974  49.202  1.00 61.75           C  
ATOM    314  HD2 HIS A  20     -30.566  -2.312  48.542  1.00 61.75           H  
ATOM    315  ND1 HIS A  20     -32.724  -4.059  50.235  1.00 61.75           N  
ATOM    316  HD1 HIS A  20     -33.628  -4.382  50.548  1.00 61.75           H  
ATOM    317  CE1 HIS A  20     -31.549  -4.448  50.758  1.00 61.75           C  
ATOM    318  HE1 HIS A  20     -31.412  -5.195  51.527  1.00 61.75           H  
ATOM    319  NE2 HIS A  20     -30.538  -3.827  50.149  1.00 61.75           N  
ATOM    320  N   ASN A  21     -36.051  -0.466  47.569  1.00 65.94           N  
ATOM    321  H   ASN A  21     -36.448  -1.386  47.442  1.00 65.94           H  
ATOM    322  CA  ASN A  21     -36.577   0.672  46.786  1.00 65.94           C  
ATOM    323  HA  ASN A  21     -36.167   1.596  47.192  1.00 65.94           H  
ATOM    324  C   ASN A  21     -38.119   0.789  46.797  1.00 65.94           C  
ATOM    325  CB  ASN A  21     -36.091   0.594  45.326  1.00 65.94           C  
ATOM    326  HB2 ASN A  21     -36.453   1.475  44.796  1.00 65.94           H  
ATOM    327  HB3 ASN A  21     -36.538  -0.288  44.868  1.00 65.94           H  
ATOM    328  O   ASN A  21     -38.683   1.700  46.187  1.00 65.94           O  
ATOM    329  CG  ASN A  21     -34.602   0.478  45.073  1.00 65.94           C  
ATOM    330  ND2 ASN A  21     -34.169   0.694  43.857  1.00 65.94           N  
ATOM    331 HD21 ASN A  21     -34.783   0.990  43.112  1.00 65.94           H  
ATOM    332 HD22 ASN A  21     -33.181   0.542  43.713  1.00 65.94           H  
ATOM    333  OD1 ASN A  21     -33.805   0.050  45.873  1.00 65.94           O  
ATOM    334  N   TRP A  22     -38.817  -0.194  47.376  1.00 79.55           N  
ATOM    335  H   TRP A  22     -38.330  -0.840  47.980  1.00 79.55           H  
ATOM    336  CA  TRP A  22     -40.221  -0.463  47.061  1.00 79.55           C  
ATOM    337  HA  TRP A  22     -40.679   0.433  46.642  1.00 79.55           H  
ATOM    338  C   TRP A  22     -41.004  -0.860  48.307  1.00 79.55           C  
ATOM    339  CB  TRP A  22     -40.312  -1.574  46.006  1.00 79.55           C  
ATOM    340  HB2 TRP A  22     -39.967  -2.511  46.443  1.00 79.55           H  
ATOM    341  HB3 TRP A  22     -41.364  -1.701  45.749  1.00 79.55           H  
ATOM    342  O   TRP A  22     -40.747  -1.898  48.915  1.00 79.55           O  
ATOM    343  CG  TRP A  22     -39.559  -1.341  44.735  1.00 79.55           C  
ATOM    344  CD1 TRP A  22     -38.401  -1.946  44.403  1.00 79.55           C  
ATOM    345  HD1 TRP A  22     -37.897  -2.677  45.017  1.00 79.55           H  
ATOM    346  CD2 TRP A  22     -39.875  -0.453  43.620  1.00 79.55           C  
ATOM    347  CE2 TRP A  22     -38.819  -0.530  42.667  1.00 79.55           C  
ATOM    348  CE3 TRP A  22     -40.936   0.414  43.307  1.00 79.55           C  
ATOM    349  HE3 TRP A  22     -41.745   0.512  44.016  1.00 79.55           H  
ATOM    350  NE1 TRP A  22     -37.955  -1.454  43.191  1.00 79.55           N  
ATOM    351  HE1 TRP A  22     -37.108  -1.762  42.735  1.00 79.55           H  
ATOM    352  CH2 TRP A  22     -39.867   1.079  41.208  1.00 79.55           C  
ATOM    353  HH2 TRP A  22     -39.863   1.681  40.311  1.00 79.55           H  
ATOM    354  CZ2 TRP A  22     -38.798   0.215  41.483  1.00 79.55           C  
ATOM    355  HZ2 TRP A  22     -37.959   0.130  40.808  1.00 79.55           H  
ATOM    356  CZ3 TRP A  22     -40.932   1.170  42.120  1.00 79.55           C  
ATOM    357  HZ3 TRP A  22     -41.742   1.857  41.921  1.00 79.55           H  
ATOM    358  N   GLN A  23     -42.011  -0.063  48.647  1.00 81.56           N  
ATOM    359  H   GLN A  23     -42.183   0.763  48.092  1.00 81.56           H  
ATOM    360  CA  GLN A  23     -42.965  -0.389  49.698  1.00 81.56           C  
ATOM    361  HA  GLN A  23     -42.448  -0.907  50.505  1.00 81.56           H  
ATOM    362  C   GLN A  23     -44.036  -1.325  49.133  1.00 81.56           C  
ATOM    363  CB  GLN A  23     -43.559   0.899  50.272  1.00 81.56           C  
ATOM    364  HB2 GLN A  23     -43.907   1.522  49.448  1.00 81.56           H  
ATOM    365  HB3 GLN A  23     -44.405   0.647  50.912  1.00 81.56           H  
ATOM    366  O   GLN A  23     -44.796  -0.957  48.232  1.00 81.56           O  
ATOM    367  CG  GLN A  23     -42.528   1.680  51.101  1.00 81.56           C  
ATOM    368  HG2 GLN A  23     -42.223   1.070  51.951  1.00 81.56           H  
ATOM    369  HG3 GLN A  23     -41.645   1.890  50.498  1.00 81.56           H  
ATOM    370  CD  GLN A  23     -43.062   3.005  51.633  1.00 81.56           C  
ATOM    371  NE2 GLN A  23     -42.265   3.710  52.404  1.00 81.56           N  
ATOM    372 HE21 GLN A  23     -42.569   4.612  52.742  1.00 81.56           H  
ATOM    373 HE22 GLN A  23     -41.345   3.370  52.644  1.00 81.56           H  
ATOM    374  OE1 GLN A  23     -44.186   3.416  51.356  1.00 81.56           O  
ATOM    375  N   VAL A  24     -44.080  -2.553  49.655  1.00 82.04           N  
ATOM    376  H   VAL A  24     -43.398  -2.787  50.362  1.00 82.04           H  
ATOM    377  CA  VAL A  24     -45.010  -3.599  49.201  1.00 82.04           C  
ATOM    378  HA  VAL A  24     -44.793  -3.811  48.154  1.00 82.04           H  
ATOM    379  C   VAL A  24     -46.457  -3.110  49.293  1.00 82.04           C  
ATOM    380  CB  VAL A  24     -44.813  -4.911  49.985  1.00 82.04           C  
ATOM    381  HB  VAL A  24     -44.967  -4.725  51.048  1.00 82.04           H  
ATOM    382  O   VAL A  24     -46.879  -2.548  50.303  1.00 82.04           O  
ATOM    383  CG1 VAL A  24     -45.796  -5.999  49.530  1.00 82.04           C  
ATOM    384 HG11 VAL A  24     -45.714  -6.152  48.454  1.00 82.04           H  
ATOM    385 HG12 VAL A  24     -45.569  -6.939  50.034  1.00 82.04           H  
ATOM    386 HG13 VAL A  24     -46.819  -5.721  49.782  1.00 82.04           H  
ATOM    387  CG2 VAL A  24     -43.391  -5.452  49.782  1.00 82.04           C  
ATOM    388 HG21 VAL A  24     -42.655  -4.750  50.175  1.00 82.04           H  
ATOM    389 HG22 VAL A  24     -43.270  -6.398  50.308  1.00 82.04           H  
ATOM    390 HG23 VAL A  24     -43.197  -5.605  48.720  1.00 82.04           H  
ATOM    391  N   GLY A  25     -47.226  -3.332  48.225  1.00 83.97           N  
ATOM    392  H   GLY A  25     -46.823  -3.825  47.441  1.00 83.97           H  
ATOM    393  CA  GLY A  25     -48.613  -2.876  48.118  1.00 83.97           C  
ATOM    394  HA2 GLY A  25     -49.157  -3.576  47.484  1.00 83.97           H  
ATOM    395  HA3 GLY A  25     -49.074  -2.882  49.106  1.00 83.97           H  
ATOM    396  C   GLY A  25     -48.787  -1.475  47.527  1.00 83.97           C  
ATOM    397  O   GLY A  25     -49.928  -1.079  47.282  1.00 83.97           O  
ATOM    398  N   ASN A  26     -47.710  -0.750  47.214  1.00 89.10           N  
ATOM    399  H   ASN A  26     -46.794  -1.099  47.456  1.00 89.10           H  
ATOM    400  CA  ASN A  26     -47.780   0.524  46.495  1.00 89.10           C  
ATOM    401  HA  ASN A  26     -48.786   0.930  46.599  1.00 89.10           H  
ATOM    402  C   ASN A  26     -47.548   0.369  44.983  1.00 89.10           C  
ATOM    403  CB  ASN A  26     -46.835   1.550  47.139  1.00 89.10           C  
ATOM    404  HB2 ASN A  26     -46.802   2.448  46.523  1.00 89.10           H  
ATOM    405  HB3 ASN A  26     -45.826   1.140  47.184  1.00 89.10           H  
ATOM    406  O   ASN A  26     -46.848  -0.531  44.511  1.00 89.10           O  
ATOM    407  CG  ASN A  26     -47.276   1.973  48.532  1.00 89.10           C  
ATOM    408  ND2 ASN A  26     -46.359   2.464  49.327  1.00 89.10           N  
ATOM    409 HD21 ASN A  26     -45.390   2.485  49.045  1.00 89.10           H  
ATOM    410 HD22 ASN A  26     -46.611   2.721  50.271  1.00 89.10           H  
ATOM    411  OD1 ASN A  26     -48.437   1.904  48.915  1.00 89.10           O  
ATOM    412  N   GLU A  27     -48.152   1.291  44.242  1.00 93.04           N  
ATOM    413  H   GLU A  27     -48.672   2.007  44.729  1.00 93.04           H  
ATOM    414  CA  GLU A  27     -47.979   1.513  42.817  1.00 93.04           C  
ATOM    415  HA  GLU A  27     -47.395   0.695  42.395  1.00 93.04           H  
ATOM    416  C   GLU A  27     -47.220   2.824  42.600  1.00 93.04           C  
ATOM    417  CB  GLU A  27     -49.345   1.537  42.116  1.00 93.04           C  
ATOM    418  HB2 GLU A  27     -49.857   0.594  42.309  1.00 93.04           H  
ATOM    419  HB3 GLU A  27     -49.951   2.348  42.522  1.00 93.04           H  
ATOM    420  O   GLU A  27     -47.553   3.867  43.167  1.00 93.04           O  
ATOM    421  CG  GLU A  27     -49.191   1.730  40.600  1.00 93.04           C  
ATOM    422  HG2 GLU A  27     -48.540   0.948  40.210  1.00 93.04           H  
ATOM    423  HG3 GLU A  27     -48.715   2.690  40.401  1.00 93.04           H  
ATOM    424  CD  GLU A  27     -50.537   1.677  39.872  1.00 93.04           C  
ATOM    425  OE1 GLU A  27     -50.909   2.684  39.235  1.00 93.04           O  
ATOM    426  OE2 GLU A  27     -51.165   0.594  39.897  1.00 93.04           O  
ATOM    427  N   TYR A  28     -46.215   2.760  41.737  1.00 93.88           N  
ATOM    428  H   TYR A  28     -46.003   1.862  41.327  1.00 93.88           H  
ATOM    429  CA  TYR A  28     -45.352   3.864  41.362  1.00 93.88           C  
ATOM    430  HA  TYR A  28     -45.630   4.764  41.910  1.00 93.88           H  
ATOM    431  C   TYR A  28     -45.509   4.102  39.869  1.00 93.88           C  
ATOM    432  CB  TYR A  28     -43.902   3.521  41.698  1.00 93.88           C  
ATOM    433  HB2 TYR A  28     -43.611   2.655  41.102  1.00 93.88           H  
ATOM    434  HB3 TYR A  28     -43.271   4.356  41.395  1.00 93.88           H  
ATOM    435  O   TYR A  28     -45.363   3.182  39.067  1.00 93.88           O  
ATOM    436  CG  TYR A  28     -43.646   3.212  43.160  1.00 93.88           C  
ATOM    437  CD1 TYR A  28     -43.015   4.170  43.974  1.00 93.88           C  
ATOM    438  HD1 TYR A  28     -42.722   5.126  43.566  1.00 93.88           H  
ATOM    439  CD2 TYR A  28     -44.005   1.957  43.698  1.00 93.88           C  
ATOM    440  HD2 TYR A  28     -44.474   1.210  43.075  1.00 93.88           H  
ATOM    441  CE1 TYR A  28     -42.722   3.869  45.315  1.00 93.88           C  
ATOM    442  HE1 TYR A  28     -42.210   4.592  45.933  1.00 93.88           H  
ATOM    443  CE2 TYR A  28     -43.744   1.665  45.050  1.00 93.88           C  
ATOM    444  HE2 TYR A  28     -44.015   0.707  45.470  1.00 93.88           H  
ATOM    445  OH  TYR A  28     -42.756   2.330  47.136  1.00 93.88           O  
ATOM    446  HH  TYR A  28     -42.221   3.037  47.504  1.00 93.88           H  
ATOM    447  CZ  TYR A  28     -43.078   2.615  45.850  1.00 93.88           C  
ATOM    448  N   THR A  29     -45.790   5.337  39.479  1.00 95.89           N  
ATOM    449  H   THR A  29     -45.870   6.050  40.189  1.00 95.89           H  
ATOM    450  CA  THR A  29     -45.832   5.735  38.074  1.00 95.89           C  
ATOM    451  HA  THR A  29     -45.674   4.863  37.439  1.00 95.89           H  
ATOM    452  C   THR A  29     -44.704   6.711  37.801  1.00 95.89           C  
ATOM    453  CB  THR A  29     -47.199   6.302  37.687  1.00 95.89           C  
ATOM    454  HB  THR A  29     -47.455   7.140  38.334  1.00 95.89           H  
ATOM    455  O   THR A  29     -44.635   7.777  38.412  1.00 95.89           O  
ATOM    456  CG2 THR A  29     -47.245   6.750  36.226  1.00 95.89           C  
ATOM    457 HG21 THR A  29     -48.265   7.038  35.968  1.00 95.89           H  
ATOM    458 HG22 THR A  29     -46.593   7.611  36.076  1.00 95.89           H  
ATOM    459 HG23 THR A  29     -46.927   5.935  35.576  1.00 95.89           H  
ATOM    460  OG1 THR A  29     -48.174   5.289  37.801  1.00 95.89           O  
ATOM    461  HG1 THR A  29     -48.269   5.045  38.725  1.00 95.89           H  
ATOM    462  N   TYR A  30     -43.844   6.352  36.857  1.00 97.27           N  
ATOM    463  H   TYR A  30     -43.978   5.452  36.418  1.00 97.27           H  
ATOM    464  CA  TYR A  30     -42.732   7.150  36.376  1.00 97.27           C  
ATOM    465  HA  TYR A  30     -42.577   7.992  37.050  1.00 97.27           H  
ATOM    466  C   TYR A  30     -43.014   7.696  34.976  1.00 97.27           C  
ATOM    467  CB  TYR A  30     -41.451   6.313  36.368  1.00 97.27           C  
ATOM    468  HB2 TYR A  30     -40.696   6.885  35.829  1.00 97.27           H  
ATOM    469  HB3 TYR A  30     -41.628   5.388  35.819  1.00 97.27           H  
ATOM    470  O   TYR A  30     -43.535   6.997  34.104  1.00 97.27           O  
ATOM    471  CG  TYR A  30     -40.902   5.972  37.736  1.00 97.27           C  
ATOM    472  CD1 TYR A  30     -39.946   6.818  38.323  1.00 97.27           C  
ATOM    473  HD1 TYR A  30     -39.595   7.692  37.794  1.00 97.27           H  
ATOM    474  CD2 TYR A  30     -41.341   4.822  38.422  1.00 97.27           C  
ATOM    475  HD2 TYR A  30     -42.075   4.168  37.975  1.00 97.27           H  
ATOM    476  CE1 TYR A  30     -39.446   6.544  39.606  1.00 97.27           C  
ATOM    477  HE1 TYR A  30     -38.727   7.209  40.060  1.00 97.27           H  
ATOM    478  CE2 TYR A  30     -40.836   4.540  39.707  1.00 97.27           C  
ATOM    479  HE2 TYR A  30     -41.178   3.679  40.262  1.00 97.27           H  
ATOM    480  OH  TYR A  30     -39.471   5.190  41.575  1.00 97.27           O  
ATOM    481  HH  TYR A  30     -38.984   5.946  41.911  1.00 97.27           H  
ATOM    482  CZ  TYR A  30     -39.900   5.410  40.308  1.00 97.27           C  
ATOM    483  N   LEU A  31     -42.605   8.939  34.747  1.00 97.39           N  
ATOM    484  H   LEU A  31     -42.169   9.431  35.514  1.00 97.39           H  
ATOM    485  CA  LEU A  31     -42.479   9.535  33.425  1.00 97.39           C  
ATOM    486  HA  LEU A  31     -43.306   9.210  32.793  1.00 97.39           H  
ATOM    487  C   LEU A  31     -41.173   9.057  32.800  1.00 97.39           C  
ATOM    488  CB  LEU A  31     -42.494  11.068  33.551  1.00 97.39           C  
ATOM    489  HB2 LEU A  31     -41.748  11.355  34.292  1.00 97.39           H  
ATOM    490  HB3 LEU A  31     -42.206  11.515  32.600  1.00 97.39           H  
ATOM    491  O   LEU A  31     -40.098   9.304  33.341  1.00 97.39           O  
ATOM    492  CG  LEU A  31     -43.863  11.620  33.970  1.00 97.39           C  
ATOM    493  HG  LEU A  31     -44.294  10.966  34.729  1.00 97.39           H  
ATOM    494  CD1 LEU A  31     -43.717  13.035  34.530  1.00 97.39           C  
ATOM    495 HD11 LEU A  31     -44.692  13.418  34.831  1.00 97.39           H  
ATOM    496 HD12 LEU A  31     -43.072  13.014  35.409  1.00 97.39           H  
ATOM    497 HD13 LEU A  31     -43.279  13.697  33.784  1.00 97.39           H  
ATOM    498  CD2 LEU A  31     -44.847  11.674  32.805  1.00 97.39           C  
ATOM    499 HD21 LEU A  31     -45.841  11.920  33.181  1.00 97.39           H  
ATOM    500 HD22 LEU A  31     -44.883  10.712  32.294  1.00 97.39           H  
ATOM    501 HD23 LEU A  31     -44.535  12.435  32.090  1.00 97.39           H  
ATOM    502  N   VAL A  32     -41.274   8.397  31.652  1.00 97.31           N  
ATOM    503  H   VAL A  32     -42.198   8.244  31.272  1.00 97.31           H  
ATOM    504  CA  VAL A  32     -40.135   8.009  30.822  1.00 97.31           C  
ATOM    505  HA  VAL A  32     -39.236   7.940  31.434  1.00 97.31           H  
ATOM    506  C   VAL A  32     -39.949   9.088  29.765  1.00 97.31           C  
ATOM    507  CB  VAL A  32     -40.373   6.646  30.144  1.00 97.31           C  
ATOM    508  HB  VAL A  32     -41.198   6.752  29.440  1.00 97.31           H  
ATOM    509  O   VAL A  32     -40.877   9.371  29.008  1.00 97.31           O  
ATOM    510  CG1 VAL A  32     -39.133   6.198  29.361  1.00 97.31           C  
ATOM    511 HG11 VAL A  32     -38.882   6.925  28.588  1.00 97.31           H  
ATOM    512 HG12 VAL A  32     -38.285   6.083  30.035  1.00 97.31           H  
ATOM    513 HG13 VAL A  32     -39.337   5.246  28.871  1.00 97.31           H  
ATOM    514  CG2 VAL A  32     -40.745   5.525  31.122  1.00 97.31           C  
ATOM    515 HG21 VAL A  32     -41.011   4.628  30.563  1.00 97.31           H  
ATOM    516 HG22 VAL A  32     -39.897   5.294  31.767  1.00 97.31           H  
ATOM    517 HG23 VAL A  32     -41.602   5.812  31.732  1.00 97.31           H  
ATOM    518  N   ARG A  33     -38.755   9.670  29.674  1.00 95.83           N  
ATOM    519  H   ARG A  33     -38.070   9.434  30.378  1.00 95.83           H  
ATOM    520  CA  ARG A  33     -38.342  10.556  28.581  1.00 95.83           C  
ATOM    521  HA  ARG A  33     -39.048  10.463  27.756  1.00 95.83           H  
ATOM    522  C   ARG A  33     -36.983  10.117  28.058  1.00 95.83           C  
ATOM    523  CB  ARG A  33     -38.329  12.026  29.035  1.00 95.83           C  
ATOM    524  HB2 ARG A  33     -37.827  12.112  29.999  1.00 95.83           H  
ATOM    525  HB3 ARG A  33     -37.769  12.604  28.301  1.00 95.83           H  
ATOM    526  O   ARG A  33     -36.003  10.097  28.791  1.00 95.83           O  
ATOM    527  CG  ARG A  33     -39.744  12.618  29.138  1.00 95.83           C  
ATOM    528  HG2 ARG A  33     -40.260  12.452  28.192  1.00 95.83           H  
ATOM    529  HG3 ARG A  33     -40.299  12.120  29.933  1.00 95.83           H  
ATOM    530  CD  ARG A  33     -39.693  14.130  29.417  1.00 95.83           C  
ATOM    531  HD2 ARG A  33     -38.971  14.579  28.736  1.00 95.83           H  
ATOM    532  HD3 ARG A  33     -39.356  14.293  30.441  1.00 95.83           H  
ATOM    533  NE  ARG A  33     -41.012  14.769  29.215  1.00 95.83           N  
ATOM    534  HE  ARG A  33     -41.825  14.177  29.303  1.00 95.83           H  
ATOM    535  NH1 ARG A  33     -40.294  16.912  28.745  1.00 95.83           N  
ATOM    536 HH11 ARG A  33     -39.380  16.722  29.132  1.00 95.83           H  
ATOM    537 HH12 ARG A  33     -40.514  17.845  28.425  1.00 95.83           H  
ATOM    538  NH2 ARG A  33     -42.409  16.370  28.372  1.00 95.83           N  
ATOM    539 HH21 ARG A  33     -43.168  15.708  28.301  1.00 95.83           H  
ATOM    540 HH22 ARG A  33     -42.470  17.158  27.742  1.00 95.83           H  
ATOM    541  CZ  ARG A  33     -41.232  16.010  28.794  1.00 95.83           C  
ATOM    542  N   SER A  34     -36.911   9.797  26.777  1.00 95.62           N  
ATOM    543  H   SER A  34     -37.747   9.886  26.219  1.00 95.62           H  
ATOM    544  CA  SER A  34     -35.678   9.429  26.095  1.00 95.62           C  
ATOM    545  HA  SER A  34     -34.849   9.505  26.798  1.00 95.62           H  
ATOM    546  C   SER A  34     -35.400  10.388  24.947  1.00 95.62           C  
ATOM    547  CB  SER A  34     -35.743   7.974  25.638  1.00 95.62           C  
ATOM    548  HB2 SER A  34     -35.626   7.317  26.500  1.00 95.62           H  
ATOM    549  HB3 SER A  34     -36.720   7.778  25.197  1.00 95.62           H  
ATOM    550  O   SER A  34     -36.309  10.852  24.260  1.00 95.62           O  
ATOM    551  OG  SER A  34     -34.744   7.694  24.684  1.00 95.62           O  
ATOM    552  HG  SER A  34     -33.918   7.548  25.151  1.00 95.62           H  
ATOM    553  N   ARG A  35     -34.119  10.680  24.743  1.00 94.89           N  
ATOM    554  H   ARG A  35     -33.448  10.270  25.377  1.00 94.89           H  
ATOM    555  CA  ARG A  35     -33.608  11.475  23.632  1.00 94.89           C  
ATOM    556  HA  ARG A  35     -34.358  11.521  22.842  1.00 94.89           H  
ATOM    557  C   ARG A  35     -32.383  10.786  23.076  1.00 94.89           C  
ATOM    558  CB  ARG A  35     -33.319  12.892  24.148  1.00 94.89           C  
ATOM    559  HB2 ARG A  35     -32.650  12.834  25.006  1.00 94.89           H  
ATOM    560  HB3 ARG A  35     -34.265  13.310  24.493  1.00 94.89           H  
ATOM    561  O   ARG A  35     -31.444  10.516  23.817  1.00 94.89           O  
ATOM    562  CG  ARG A  35     -32.692  13.839  23.110  1.00 94.89           C  
ATOM    563  HG2 ARG A  35     -31.647  13.574  22.952  1.00 94.89           H  
ATOM    564  HG3 ARG A  35     -33.214  13.759  22.156  1.00 94.89           H  
ATOM    565  CD  ARG A  35     -32.779  15.277  23.643  1.00 94.89           C  
ATOM    566  HD2 ARG A  35     -33.747  15.416  24.124  1.00 94.89           H  
ATOM    567  HD3 ARG A  35     -32.001  15.423  24.393  1.00 94.89           H  
ATOM    568  NE  ARG A  35     -32.649  16.304  22.595  1.00 94.89           N  
ATOM    569  HE  ARG A  35     -32.327  16.017  21.682  1.00 94.89           H  
ATOM    570  NH1 ARG A  35     -33.196  18.104  23.915  1.00 94.89           N  
ATOM    571 HH11 ARG A  35     -33.148  17.541  24.752  1.00 94.89           H  
ATOM    572 HH12 ARG A  35     -33.276  19.107  23.999  1.00 94.89           H  
ATOM    573  NH2 ARG A  35     -32.731  18.469  21.810  1.00 94.89           N  
ATOM    574 HH21 ARG A  35     -32.844  19.440  22.065  1.00 94.89           H  
ATOM    575 HH22 ARG A  35     -32.215  18.269  20.965  1.00 94.89           H  
ATOM    576  CZ  ARG A  35     -32.854  17.604  22.768  1.00 94.89           C  
ATOM    577  N   THR A  36     -32.376  10.482  21.787  1.00 97.34           N  
ATOM    578  H   THR A  36     -33.192  10.694  21.230  1.00 97.34           H  
ATOM    579  CA  THR A  36     -31.169  10.024  21.093  1.00 97.34           C  
ATOM    580  HA  THR A  36     -30.318  10.176  21.757  1.00 97.34           H  
ATOM    581  C   THR A  36     -30.964  10.896  19.870  1.00 97.34           C  
ATOM    582  CB  THR A  36     -31.202   8.528  20.757  1.00 97.34           C  
ATOM    583  HB  THR A  36     -31.949   8.331  19.988  1.00 97.34           H  
ATOM    584  O   THR A  36     -31.862  10.998  19.041  1.00 97.34           O  
ATOM    585  CG2 THR A  36     -29.837   8.003  20.320  1.00 97.34           C  
ATOM    586 HG21 THR A  36     -29.456   8.587  19.483  1.00 97.34           H  
ATOM    587 HG22 THR A  36     -29.125   8.074  21.143  1.00 97.34           H  
ATOM    588 HG23 THR A  36     -29.930   6.961  20.013  1.00 97.34           H  
ATOM    589  OG1 THR A  36     -31.526   7.819  21.932  1.00 97.34           O  
ATOM    590  HG1 THR A  36     -31.781   8.487  22.573  1.00 97.34           H  
ATOM    591  N   LEU A  37     -29.826  11.579  19.798  1.00 96.59           N  
ATOM    592  H   LEU A  37     -29.106  11.378  20.477  1.00 96.59           H  
ATOM    593  CA  LEU A  37     -29.500  12.545  18.753  1.00 96.59           C  
ATOM    594  HA  LEU A  37     -30.216  12.468  17.935  1.00 96.59           H  
ATOM    595  C   LEU A  37     -28.123  12.256  18.174  1.00 96.59           C  
ATOM    596  CB  LEU A  37     -29.519  13.980  19.307  1.00 96.59           C  
ATOM    597  HB2 LEU A  37     -28.812  14.040  20.135  1.00 96.59           H  
ATOM    598  HB3 LEU A  37     -29.153  14.638  18.519  1.00 96.59           H  
ATOM    599  O   LEU A  37     -27.255  11.722  18.861  1.00 96.59           O  
ATOM    600  CG  LEU A  37     -30.874  14.524  19.783  1.00 96.59           C  
ATOM    601  HG  LEU A  37     -31.224  13.949  20.641  1.00 96.59           H  
ATOM    602  CD1 LEU A  37     -30.672  15.980  20.210  1.00 96.59           C  
ATOM    603 HD11 LEU A  37     -30.038  16.499  19.491  1.00 96.59           H  
ATOM    604 HD12 LEU A  37     -31.621  16.515  20.216  1.00 96.59           H  
ATOM    605 HD13 LEU A  37     -30.184  16.026  21.184  1.00 96.59           H  
ATOM    606  CD2 LEU A  37     -31.961  14.500  18.708  1.00 96.59           C  
ATOM    607 HD21 LEU A  37     -31.613  15.014  17.813  1.00 96.59           H  
ATOM    608 HD22 LEU A  37     -32.209  13.468  18.459  1.00 96.59           H  
ATOM    609 HD23 LEU A  37     -32.871  14.977  19.072  1.00 96.59           H  
ATOM    610  N   THR A  38     -27.913  12.672  16.934  1.00 96.05           N  
ATOM    611  H   THR A  38     -28.684  13.064  16.412  1.00 96.05           H  
ATOM    612  CA  THR A  38     -26.603  12.737  16.305  1.00 96.05           C  
ATOM    613  HA  THR A  38     -25.877  12.667  17.115  1.00 96.05           H  
ATOM    614  C   THR A  38     -26.369  14.087  15.633  1.00 96.05           C  
ATOM    615  CB  THR A  38     -26.382  11.543  15.366  1.00 96.05           C  
ATOM    616  HB  THR A  38     -26.522  10.634  15.951  1.00 96.05           H  
ATOM    617  O   THR A  38     -27.319  14.717  15.160  1.00 96.05           O  
ATOM    618  CG2 THR A  38     -27.348  11.472  14.184  1.00 96.05           C  
ATOM    619 HG21 THR A  38     -27.057  10.647  13.534  1.00 96.05           H  
ATOM    620 HG22 THR A  38     -27.329  12.402  13.615  1.00 96.05           H  
ATOM    621 HG23 THR A  38     -28.361  11.294  14.545  1.00 96.05           H  
ATOM    622  OG1 THR A  38     -25.070  11.550  14.858  1.00 96.05           O  
ATOM    623  HG1 THR A  38     -24.466  11.682  15.592  1.00 96.05           H  
ATOM    624  N   SER A  39     -25.115  14.535  15.641  1.00 93.87           N  
ATOM    625  H   SER A  39     -24.401  13.964  16.069  1.00 93.87           H  
ATOM    626  CA  SER A  39     -24.636  15.755  14.978  1.00 93.87           C  
ATOM    627  HA  SER A  39     -25.199  15.909  14.057  1.00 93.87           H  
ATOM    628  C   SER A  39     -23.154  15.630  14.602  1.00 93.87           C  
ATOM    629  CB  SER A  39     -24.865  16.973  15.882  1.00 93.87           C  
ATOM    630  HB2 SER A  39     -24.521  17.878  15.381  1.00 93.87           H  
ATOM    631  HB3 SER A  39     -25.936  17.077  16.055  1.00 93.87           H  
ATOM    632  O   SER A  39     -22.510  14.624  14.913  1.00 93.87           O  
ATOM    633  OG  SER A  39     -24.197  16.840  17.125  1.00 93.87           O  
ATOM    634  HG  SER A  39     -24.469  17.589  17.659  1.00 93.87           H  
ATOM    635  N   LEU A  40     -22.600  16.651  13.939  1.00 90.41           N  
ATOM    636  H   LEU A  40     -23.176  17.459  13.748  1.00 90.41           H  
ATOM    637  CA  LEU A  40     -21.176  16.759  13.582  1.00 90.41           C  
ATOM    638  HA  LEU A  40     -20.697  15.794  13.748  1.00 90.41           H  
ATOM    639  C   LEU A  40     -20.393  17.713  14.507  1.00 90.41           C  
ATOM    640  CB  LEU A  40     -21.024  17.093  12.084  1.00 90.41           C  
ATOM    641  HB2 LEU A  40     -21.606  17.986  11.859  1.00 90.41           H  
ATOM    642  HB3 LEU A  40     -19.977  17.324  11.889  1.00 90.41           H  
ATOM    643  O   LEU A  40     -19.490  18.416  14.056  1.00 90.41           O  
ATOM    644  CG  LEU A  40     -21.409  15.970  11.111  1.00 90.41           C  
ATOM    645  HG  LEU A  40     -22.473  15.759  11.219  1.00 90.41           H  
ATOM    646  CD1 LEU A  40     -21.171  16.425   9.676  1.00 90.41           C  
ATOM    647 HD11 LEU A  40     -21.556  15.674   8.986  1.00 90.41           H  
ATOM    648 HD12 LEU A  40     -21.700  17.361   9.497  1.00 90.41           H  
ATOM    649 HD13 LEU A  40     -20.107  16.582   9.500  1.00 90.41           H  
ATOM    650  CD2 LEU A  40     -20.587  14.692  11.322  1.00 90.41           C  
ATOM    651 HD21 LEU A  40     -20.871  14.215  12.260  1.00 90.41           H  
ATOM    652 HD22 LEU A  40     -19.525  14.938  11.343  1.00 90.41           H  
ATOM    653 HD23 LEU A  40     -20.773  13.991  10.508  1.00 90.41           H  
ATOM    654  N   GLY A  41     -20.742  17.744  15.797  1.00 78.28           N  
ATOM    655  H   GLY A  41     -21.528  17.187  16.103  1.00 78.28           H  
ATOM    656  CA  GLY A  41     -20.037  18.565  16.785  1.00 78.28           C  
ATOM    657  HA2 GLY A  41     -20.498  18.449  17.766  1.00 78.28           H  
ATOM    658  HA3 GLY A  41     -18.999  18.236  16.846  1.00 78.28           H  
ATOM    659  C   GLY A  41     -20.068  20.049  16.416  1.00 78.28           C  
ATOM    660  O   GLY A  41     -21.120  20.564  16.049  1.00 78.28           O  
ATOM    661  N   ASP A  42     -18.919  20.725  16.458  1.00 75.69           N  
ATOM    662  H   ASP A  42     -18.070  20.268  16.758  1.00 75.69           H  
ATOM    663  CA  ASP A  42     -18.853  22.169  16.196  1.00 75.69           C  
ATOM    664  HA  ASP A  42     -19.703  22.640  16.690  1.00 75.69           H  
ATOM    665  C   ASP A  42     -18.949  22.524  14.697  1.00 75.69           C  
ATOM    666  CB  ASP A  42     -17.582  22.789  16.798  1.00 75.69           C  
ATOM    667  HB2 ASP A  42     -16.731  22.481  16.189  1.00 75.69           H  
ATOM    668  HB3 ASP A  42     -17.656  23.873  16.715  1.00 75.69           H  
ATOM    669  O   ASP A  42     -18.949  23.703  14.345  1.00 75.69           O  
ATOM    670  CG  ASP A  42     -17.308  22.453  18.267  1.00 75.69           C  
ATOM    671  OD1 ASP A  42     -18.278  22.275  19.038  1.00 75.69           O  
ATOM    672  OD2 ASP A  42     -16.102  22.389  18.607  1.00 75.69           O  
ATOM    673  N   LEU A  43     -19.023  21.537  13.787  1.00 78.65           N  
ATOM    674  H   LEU A  43     -19.032  20.581  14.113  1.00 78.65           H  
ATOM    675  CA  LEU A  43     -19.260  21.813  12.360  1.00 78.65           C  
ATOM    676  HA  LEU A  43     -18.583  22.604  12.038  1.00 78.65           H  
ATOM    677  C   LEU A  43     -20.674  22.338  12.105  1.00 78.65           C  
ATOM    678  CB  LEU A  43     -19.032  20.556  11.496  1.00 78.65           C  
ATOM    679  HB2 LEU A  43     -19.372  20.760  10.481  1.00 78.65           H  
ATOM    680  HB3 LEU A  43     -19.651  19.750  11.889  1.00 78.65           H  
ATOM    681  O   LEU A  43     -20.889  23.033  11.113  1.00 78.65           O  
ATOM    682  CG  LEU A  43     -17.574  20.091  11.425  1.00 78.65           C  
ATOM    683  HG  LEU A  43     -17.206  19.996  12.446  1.00 78.65           H  
ATOM    684  CD1 LEU A  43     -17.469  18.723  10.754  1.00 78.65           C  
ATOM    685 HD11 LEU A  43     -16.424  18.417  10.720  1.00 78.65           H  
ATOM    686 HD12 LEU A  43     -18.004  17.984  11.350  1.00 78.65           H  
ATOM    687 HD13 LEU A  43     -17.873  18.760   9.742  1.00 78.65           H  
ATOM    688  CD2 LEU A  43     -16.686  21.066  10.643  1.00 78.65           C  
ATOM    689 HD21 LEU A  43     -15.666  20.683  10.623  1.00 78.65           H  
ATOM    690 HD22 LEU A  43     -17.052  21.163   9.621  1.00 78.65           H  
ATOM    691 HD23 LEU A  43     -16.680  22.040  11.132  1.00 78.65           H  
ATOM    692  N   SER A  44     -21.637  21.977  12.957  1.00 80.17           N  
ATOM    693  H   SER A  44     -21.387  21.446  13.779  1.00 80.17           H  
ATOM    694  CA  SER A  44     -23.023  22.417  12.833  1.00 80.17           C  
ATOM    695  HA  SER A  44     -23.036  23.481  12.599  1.00 80.17           H  
ATOM    696  C   SER A  44     -23.805  22.182  14.118  1.00 80.17           C  
ATOM    697  CB  SER A  44     -23.700  21.650  11.701  1.00 80.17           C  
ATOM    698  HB2 SER A  44     -23.642  20.585  11.924  1.00 80.17           H  
ATOM    699  HB3 SER A  44     -23.172  21.854  10.770  1.00 80.17           H  
ATOM    700  O   SER A  44     -23.726  21.127  14.743  1.00 80.17           O  
ATOM    701  OG  SER A  44     -25.058  22.019  11.543  1.00 80.17           O  
ATOM    702  HG  SER A  44     -25.095  22.956  11.338  1.00 80.17           H  
ATOM    703  N   ASP A  45     -24.661  23.140  14.440  1.00 85.13           N  
ATOM    704  H   ASP A  45     -24.748  23.948  13.840  1.00 85.13           H  
ATOM    705  CA  ASP A  45     -25.662  23.051  15.494  1.00 85.13           C  
ATOM    706  HA  ASP A  45     -25.212  22.571  16.363  1.00 85.13           H  
ATOM    707  C   ASP A  45     -26.895  22.220  15.084  1.00 85.13           C  
ATOM    708  CB  ASP A  45     -26.051  24.482  15.883  1.00 85.13           C  
ATOM    709  HB2 ASP A  45     -25.156  25.053  16.129  1.00 85.13           H  
ATOM    710  HB3 ASP A  45     -26.673  24.432  16.777  1.00 85.13           H  
ATOM    711  O   ASP A  45     -27.782  21.976  15.906  1.00 85.13           O  
ATOM    712  CG  ASP A  45     -26.827  25.206  14.780  1.00 85.13           C  
ATOM    713  OD1 ASP A  45     -26.576  24.935  13.585  1.00 85.13           O  
ATOM    714  OD2 ASP A  45     -27.757  25.961  15.130  1.00 85.13           O  
ATOM    715  N   VAL A  46     -26.986  21.747  13.837  1.00 90.66           N  
ATOM    716  H   VAL A  46     -26.247  21.978  13.188  1.00 90.66           H  
ATOM    717  CA  VAL A  46     -28.099  20.914  13.376  1.00 90.66           C  
ATOM    718  HA  VAL A  46     -29.014  21.335  13.791  1.00 90.66           H  
ATOM    719  C   VAL A  46     -27.945  19.495  13.911  1.00 90.66           C  
ATOM    720  CB  VAL A  46     -28.264  20.923  11.847  1.00 90.66           C  
ATOM    721  HB  VAL A  46     -27.395  20.463  11.377  1.00 90.66           H  
ATOM    722  O   VAL A  46     -26.987  18.781  13.617  1.00 90.66           O  
ATOM    723  CG1 VAL A  46     -29.525  20.141  11.436  1.00 90.66           C  
ATOM    724 HG11 VAL A  46     -30.410  20.625  11.850  1.00 90.66           H  
ATOM    725 HG12 VAL A  46     -29.595  20.121  10.349  1.00 90.66           H  
ATOM    726 HG13 VAL A  46     -29.473  19.118  11.809  1.00 90.66           H  
ATOM    727  CG2 VAL A  46     -28.441  22.347  11.305  1.00 90.66           C  
ATOM    728 HG21 VAL A  46     -28.550  22.329  10.220  1.00 90.66           H  
ATOM    729 HG22 VAL A  46     -27.570  22.957  11.545  1.00 90.66           H  
ATOM    730 HG23 VAL A  46     -29.311  22.825  11.755  1.00 90.66           H  
ATOM    731  N   HIS A  47     -28.955  19.054  14.654  1.00 93.03           N  
ATOM    732  H   HIS A  47     -29.714  19.692  14.847  1.00 93.03           H  
ATOM    733  CA  HIS A  47     -29.034  17.702  15.195  1.00 93.03           C  
ATOM    734  HA  HIS A  47     -28.105  17.168  14.997  1.00 93.03           H  
ATOM    735  C   HIS A  47     -30.170  16.936  14.529  1.00 93.03           C  
ATOM    736  CB  HIS A  47     -29.231  17.760  16.713  1.00 93.03           C  
ATOM    737  HB2 HIS A  47     -30.113  18.361  16.931  1.00 93.03           H  
ATOM    738  HB3 HIS A  47     -29.407  16.749  17.080  1.00 93.03           H  
ATOM    739  O   HIS A  47     -31.228  17.505  14.249  1.00 93.03           O  
ATOM    740  CG  HIS A  47     -28.059  18.343  17.458  1.00 93.03           C  
ATOM    741  CD2 HIS A  47     -27.215  17.673  18.301  1.00 93.03           C  
ATOM    742  HD2 HIS A  47     -27.269  16.622  18.546  1.00 93.03           H  
ATOM    743  ND1 HIS A  47     -27.611  19.643  17.405  1.00 93.03           N  
ATOM    744  HD1 HIS A  47     -27.961  20.397  16.831  1.00 93.03           H  
ATOM    745  CE1 HIS A  47     -26.525  19.753  18.181  1.00 93.03           C  
ATOM    746  HE1 HIS A  47     -25.950  20.658  18.306  1.00 93.03           H  
ATOM    747  NE2 HIS A  47     -26.243  18.568  18.755  1.00 93.03           N  
ATOM    748  N   THR A  48     -29.991  15.629  14.339  1.00 95.30           N  
ATOM    749  H   THR A  48     -29.095  15.227  14.576  1.00 95.30           H  
ATOM    750  CA  THR A  48     -31.073  14.726  13.936  1.00 95.30           C  
ATOM    751  HA  THR A  48     -32.000  15.295  14.008  1.00 95.30           H  
ATOM    752  C   THR A  48     -31.217  13.549  14.890  1.00 95.30           C  
ATOM    753  CB  THR A  48     -30.948  14.289  12.472  1.00 95.30           C  
ATOM    754  HB  THR A  48     -30.790  15.178  11.862  1.00 95.30           H  
ATOM    755  O   THR A  48     -30.240  13.087  15.473  1.00 95.30           O  
ATOM    756  CG2 THR A  48     -29.798  13.320  12.206  1.00 95.30           C  
ATOM    757 HG21 THR A  48     -29.938  12.393  12.763  1.00 95.30           H  
ATOM    758 HG22 THR A  48     -29.760  13.088  11.142  1.00 95.30           H  
ATOM    759 HG23 THR A  48     -28.854  13.781  12.494  1.00 95.30           H  
ATOM    760  OG1 THR A  48     -32.159  13.689  12.065  1.00 95.30           O  
ATOM    761  HG1 THR A  48     -32.876  14.286  12.289  1.00 95.30           H  
ATOM    762  N   GLY A  49     -32.437  13.065  15.096  1.00 96.28           N  
ATOM    763  H   GLY A  49     -33.223  13.489  14.625  1.00 96.28           H  
ATOM    764  CA  GLY A  49     -32.676  11.913  15.951  1.00 96.28           C  
ATOM    765  HA2 GLY A  49     -32.055  11.998  16.842  1.00 96.28           H  
ATOM    766  HA3 GLY A  49     -32.373  11.006  15.427  1.00 96.28           H  
ATOM    767  C   GLY A  49     -34.127  11.758  16.375  1.00 96.28           C  
ATOM    768  O   GLY A  49     -35.050  12.133  15.649  1.00 96.28           O  
ATOM    769  N   ILE A  50     -34.322  11.195  17.566  1.00 96.31           N  
ATOM    770  H   ILE A  50     -33.514  10.989  18.136  1.00 96.31           H  
ATOM    771  CA  ILE A  50     -35.632  10.814  18.085  1.00 96.31           C  
ATOM    772  HA  ILE A  50     -36.383  11.378  17.532  1.00 96.31           H  
ATOM    773  C   ILE A  50     -35.797  11.185  19.560  1.00 96.31           C  
ATOM    774  CB  ILE A  50     -35.885   9.315  17.806  1.00 96.31           C  
ATOM    775  HB  ILE A  50     -35.623   9.134  16.764  1.00 96.31           H  
ATOM    776  O   ILE A  50     -34.872  11.063  20.370  1.00 96.31           O  
ATOM    777  CG1 ILE A  50     -37.382   8.978  17.966  1.00 96.31           C  
ATOM    778 HG12 ILE A  50     -37.654   8.987  19.022  1.00 96.31           H  
ATOM    779 HG13 ILE A  50     -37.979   9.731  17.451  1.00 96.31           H  
ATOM    780  CG2 ILE A  50     -34.996   8.409  18.682  1.00 96.31           C  
ATOM    781 HG21 ILE A  50     -33.960   8.746  18.640  1.00 96.31           H  
ATOM    782 HG22 ILE A  50     -35.329   8.434  19.719  1.00 96.31           H  
ATOM    783 HG23 ILE A  50     -35.032   7.379  18.327  1.00 96.31           H  
ATOM    784  CD1 ILE A  50     -37.752   7.619  17.370  1.00 96.31           C  
ATOM    785 HD11 ILE A  50     -37.569   7.623  16.295  1.00 96.31           H  
ATOM    786 HD12 ILE A  50     -37.159   6.834  17.839  1.00 96.31           H  
ATOM    787 HD13 ILE A  50     -38.808   7.418  17.550  1.00 96.31           H  
ATOM    788  N   LEU A  51     -37.008  11.616  19.898  1.00 95.77           N  
ATOM    789  H   LEU A  51     -37.690  11.717  19.160  1.00 95.77           H  
ATOM    790  CA  LEU A  51     -37.497  11.798  21.258  1.00 95.77           C  
ATOM    791  HA  LEU A  51     -36.692  11.628  21.972  1.00 95.77           H  
ATOM    792  C   LEU A  51     -38.591  10.776  21.524  1.00 95.77           C  
ATOM    793  CB  LEU A  51     -38.050  13.220  21.431  1.00 95.77           C  
ATOM    794  HB2 LEU A  51     -38.863  13.363  20.719  1.00 95.77           H  
ATOM    795  HB3 LEU A  51     -38.466  13.313  22.434  1.00 95.77           H  
ATOM    796  O   LEU A  51     -39.450  10.575  20.672  1.00 95.77           O  
ATOM    797  CG  LEU A  51     -37.015  14.332  21.218  1.00 95.77           C  
ATOM    798  HG  LEU A  51     -36.577  14.251  20.223  1.00 95.77           H  
ATOM    799  CD1 LEU A  51     -37.695  15.684  21.342  1.00 95.77           C  
ATOM    800 HD11 LEU A  51     -36.977  16.487  21.180  1.00 95.77           H  
ATOM    801 HD12 LEU A  51     -38.148  15.798  22.327  1.00 95.77           H  
ATOM    802 HD13 LEU A  51     -38.470  15.749  20.578  1.00 95.77           H  
ATOM    803  CD2 LEU A  51     -35.903  14.279  22.252  1.00 95.77           C  
ATOM    804 HD21 LEU A  51     -35.358  13.345  22.118  1.00 95.77           H  
ATOM    805 HD22 LEU A  51     -36.323  14.321  23.257  1.00 95.77           H  
ATOM    806 HD23 LEU A  51     -35.233  15.124  22.096  1.00 95.77           H  
ATOM    807  N   ILE A  52     -38.580  10.156  22.697  1.00 96.13           N  
ATOM    808  H   ILE A  52     -37.852  10.400  23.353  1.00 96.13           H  
ATOM    809  CA  ILE A  52     -39.602   9.207  23.141  1.00 96.13           C  
ATOM    810  HA  ILE A  52     -40.445   9.229  22.451  1.00 96.13           H  
ATOM    811  C   ILE A  52     -40.105   9.661  24.509  1.00 96.13           C  
ATOM    812  CB  ILE A  52     -39.051   7.762  23.168  1.00 96.13           C  
ATOM    813  HB  ILE A  52     -38.181   7.746  23.824  1.00 96.13           H  
ATOM    814  O   ILE A  52     -39.310  10.026  25.375  1.00 96.13           O  
ATOM    815  CG1 ILE A  52     -38.586   7.294  21.768  1.00 96.13           C  
ATOM    816 HG12 ILE A  52     -37.901   8.032  21.351  1.00 96.13           H  
ATOM    817 HG13 ILE A  52     -39.447   7.219  21.104  1.00 96.13           H  
ATOM    818  CG2 ILE A  52     -40.102   6.804  23.754  1.00 96.13           C  
ATOM    819 HG21 ILE A  52     -41.029   6.899  23.189  1.00 96.13           H  
ATOM    820 HG22 ILE A  52     -40.295   7.037  24.801  1.00 96.13           H  
ATOM    821 HG23 ILE A  52     -39.753   5.772  23.717  1.00 96.13           H  
ATOM    822  CD1 ILE A  52     -37.842   5.953  21.761  1.00 96.13           C  
ATOM    823 HD11 ILE A  52     -38.524   5.131  21.979  1.00 96.13           H  
ATOM    824 HD12 ILE A  52     -37.037   5.969  22.496  1.00 96.13           H  
ATOM    825 HD13 ILE A  52     -37.411   5.788  20.773  1.00 96.13           H  
ATOM    826  N   LYS A  53     -41.415   9.599  24.729  1.00 95.76           N  
ATOM    827  H   LYS A  53     -42.006   9.281  23.974  1.00 95.76           H  
ATOM    828  CA  LYS A  53     -42.031   9.739  26.047  1.00 95.76           C  
ATOM    829  HA  LYS A  53     -41.236   9.659  26.788  1.00 95.76           H  
ATOM    830  C   LYS A  53     -42.993   8.590  26.310  1.00 95.76           C  
ATOM    831  CB  LYS A  53     -42.679  11.119  26.218  1.00 95.76           C  
ATOM    832  HB2 LYS A  53     -43.025  11.208  27.248  1.00 95.76           H  
ATOM    833  HB3 LYS A  53     -41.919  11.883  26.052  1.00 95.76           H  
ATOM    834  O   LYS A  53     -43.655   8.134  25.389  1.00 95.76           O  
ATOM    835  CG  LYS A  53     -43.861  11.372  25.271  1.00 95.76           C  
ATOM    836  HG2 LYS A  53     -43.520  11.330  24.236  1.00 95.76           H  
ATOM    837  HG3 LYS A  53     -44.627  10.613  25.426  1.00 95.76           H  
ATOM    838  CD  LYS A  53     -44.473  12.748  25.548  1.00 95.76           C  
ATOM    839  HD2 LYS A  53     -43.730  13.526  25.369  1.00 95.76           H  
ATOM    840  HD3 LYS A  53     -44.800  12.795  26.587  1.00 95.76           H  
ATOM    841  CE  LYS A  53     -45.669  12.966  24.628  1.00 95.76           C  
ATOM    842  HE2 LYS A  53     -46.363  12.134  24.745  1.00 95.76           H  
ATOM    843  HE3 LYS A  53     -45.318  12.963  23.596  1.00 95.76           H  
ATOM    844  NZ  LYS A  53     -46.359  14.243  24.914  1.00 95.76           N  
ATOM    845  HZ1 LYS A  53     -46.846  14.211  25.798  1.00 95.76           H  
ATOM    846  HZ2 LYS A  53     -47.019  14.456  24.179  1.00 95.76           H  
ATOM    847  HZ3 LYS A  53     -45.699  15.005  24.982  1.00 95.76           H  
ATOM    848  N   ALA A  54     -43.066   8.114  27.542  1.00 97.35           N  
ATOM    849  H   ALA A  54     -42.491   8.536  28.257  1.00 97.35           H  
ATOM    850  CA  ALA A  54     -43.991   7.059  27.949  1.00 97.35           C  
ATOM    851  HA  ALA A  54     -44.946   7.199  27.442  1.00 97.35           H  
ATOM    852  C   ALA A  54     -44.254   7.129  29.460  1.00 97.35           C  
ATOM    853  CB  ALA A  54     -43.409   5.694  27.535  1.00 97.35           C  
ATOM    854  HB1 ALA A  54     -43.170   5.688  26.472  1.00 97.35           H  
ATOM    855  HB2 ALA A  54     -44.140   4.908  27.726  1.00 97.35           H  
ATOM    856  HB3 ALA A  54     -42.503   5.476  28.101  1.00 97.35           H  
ATOM    857  O   ALA A  54     -43.656   7.939  30.171  1.00 97.35           O  
ATOM    858  N   LEU A  55     -45.126   6.257  29.954  1.00 97.90           N  
ATOM    859  H   LEU A  55     -45.604   5.641  29.313  1.00 97.90           H  
ATOM    860  CA  LEU A  55     -45.331   6.007  31.377  1.00 97.90           C  
ATOM    861  HA  LEU A  55     -44.740   6.707  31.966  1.00 97.90           H  
ATOM    862  C   LEU A  55     -44.848   4.602  31.726  1.00 97.90           C  
ATOM    863  CB  LEU A  55     -46.817   6.184  31.731  1.00 97.90           C  
ATOM    864  HB2 LEU A  55     -46.971   5.876  32.765  1.00 97.90           H  
ATOM    865  HB3 LEU A  55     -47.403   5.519  31.096  1.00 97.90           H  
ATOM    866  O   LEU A  55     -45.196   3.642  31.042  1.00 97.90           O  
ATOM    867  CG  LEU A  55     -47.338   7.621  31.561  1.00 97.90           C  
ATOM    868  HG  LEU A  55     -47.145   7.969  30.547  1.00 97.90           H  
ATOM    869  CD1 LEU A  55     -48.848   7.655  31.797  1.00 97.90           C  
ATOM    870 HD11 LEU A  55     -49.069   7.360  32.823  1.00 97.90           H  
ATOM    871 HD12 LEU A  55     -49.341   6.959  31.119  1.00 97.90           H  
ATOM    872 HD13 LEU A  55     -49.225   8.662  31.622  1.00 97.90           H  
ATOM    873  CD2 LEU A  55     -46.687   8.581  32.556  1.00 97.90           C  
ATOM    874 HD21 LEU A  55     -47.101   9.581  32.429  1.00 97.90           H  
ATOM    875 HD22 LEU A  55     -45.613   8.619  32.380  1.00 97.90           H  
ATOM    876 HD23 LEU A  55     -46.864   8.243  33.578  1.00 97.90           H  
ATOM    877  N   LEU A  56     -44.085   4.482  32.807  1.00 97.52           N  
ATOM    878  H   LEU A  56     -43.852   5.324  33.314  1.00 97.52           H  
ATOM    879  CA  LEU A  56     -43.737   3.211  33.435  1.00 97.52           C  
ATOM    880  HA  LEU A  56     -44.033   2.383  32.791  1.00 97.52           H  
ATOM    881  C   LEU A  56     -44.508   3.105  34.749  1.00 97.52           C  
ATOM    882  CB  LEU A  56     -42.213   3.142  33.636  1.00 97.52           C  
ATOM    883  HB2 LEU A  56     -41.724   3.103  32.663  1.00 97.52           H  
ATOM    884  HB3 LEU A  56     -41.893   4.062  34.127  1.00 97.52           H  
ATOM    885  O   LEU A  56     -44.274   3.887  35.663  1.00 97.52           O  
ATOM    886  CG  LEU A  56     -41.747   1.946  34.489  1.00 97.52           C  
ATOM    887  HG  LEU A  56     -42.337   1.889  35.404  1.00 97.52           H  
ATOM    888  CD1 LEU A  56     -41.878   0.615  33.751  1.00 97.52           C  
ATOM    889 HD11 LEU A  56     -41.222   0.610  32.881  1.00 97.52           H  
ATOM    890 HD12 LEU A  56     -42.912   0.451  33.448  1.00 97.52           H  
ATOM    891 HD13 LEU A  56     -41.580  -0.193  34.419  1.00 97.52           H  
ATOM    892  CD2 LEU A  56     -40.290   2.135  34.893  1.00 97.52           C  
ATOM    893 HD21 LEU A  56     -39.684   2.403  34.028  1.00 97.52           H  
ATOM    894 HD22 LEU A  56     -40.224   2.932  35.635  1.00 97.52           H  
ATOM    895 HD23 LEU A  56     -39.906   1.214  35.331  1.00 97.52           H  
ATOM    896  N   THR A  57     -45.397   2.127  34.858  1.00 96.36           N  
ATOM    897  H   THR A  57     -45.517   1.496  34.078  1.00 96.36           H  
ATOM    898  CA  THR A  57     -46.067   1.798  36.122  1.00 96.36           C  
ATOM    899  HA  THR A  57     -45.968   2.630  36.819  1.00 96.36           H  
ATOM    900  C   THR A  57     -45.390   0.578  36.732  1.00 96.36           C  
ATOM    901  CB  THR A  57     -47.566   1.566  35.907  1.00 96.36           C  
ATOM    902  HB  THR A  57     -47.708   0.732  35.221  1.00 96.36           H  
ATOM    903  O   THR A  57     -45.179  -0.399  36.018  1.00 96.36           O  
ATOM    904  CG2 THR A  57     -48.302   1.276  37.211  1.00 96.36           C  
ATOM    905 HG21 THR A  57     -48.107   2.069  37.932  1.00 96.36           H  
ATOM    906 HG22 THR A  57     -47.977   0.323  37.628  1.00 96.36           H  
ATOM    907 HG23 THR A  57     -49.376   1.222  37.029  1.00 96.36           H  
ATOM    908  OG1 THR A  57     -48.162   2.723  35.351  1.00 96.36           O  
ATOM    909  HG1 THR A  57     -48.312   3.325  36.084  1.00 96.36           H  
ATOM    910  N   VAL A  58     -45.063   0.623  38.023  1.00 95.16           N  
ATOM    911  H   VAL A  58     -45.254   1.479  38.525  1.00 95.16           H  
ATOM    912  CA  VAL A  58     -44.405  -0.445  38.788  1.00 95.16           C  
ATOM    913  HA  VAL A  58     -44.397  -1.359  38.194  1.00 95.16           H  
ATOM    914  C   VAL A  58     -45.195  -0.701  40.068  1.00 95.16           C  
ATOM    915  CB  VAL A  58     -42.944  -0.088  39.136  1.00 95.16           C  
ATOM    916  HB  VAL A  58     -42.932   0.732  39.855  1.00 95.16           H  
ATOM    917  O   VAL A  58     -45.473   0.220  40.827  1.00 95.16           O  
ATOM    918  CG1 VAL A  58     -42.227  -1.292  39.755  1.00 95.16           C  
ATOM    919 HG11 VAL A  58     -41.184  -1.038  39.941  1.00 95.16           H  
ATOM    920 HG12 VAL A  58     -42.681  -1.553  40.711  1.00 95.16           H  
ATOM    921 HG13 VAL A  58     -42.271  -2.146  39.079  1.00 95.16           H  
ATOM    922  CG2 VAL A  58     -42.143   0.357  37.906  1.00 95.16           C  
ATOM    923 HG21 VAL A  58     -42.226  -0.382  37.110  1.00 95.16           H  
ATOM    924 HG22 VAL A  58     -41.095   0.489  38.174  1.00 95.16           H  
ATOM    925 HG23 VAL A  58     -42.524   1.319  37.561  1.00 95.16           H  
ATOM    926  N   GLN A  59     -45.552  -1.953  40.318  1.00 94.13           N  
ATOM    927  H   GLN A  59     -45.285  -2.660  39.648  1.00 94.13           H  
ATOM    928  CA  GLN A  59     -46.256  -2.414  41.508  1.00 94.13           C  
ATOM    929  HA  GLN A  59     -46.481  -1.576  42.166  1.00 94.13           H  
ATOM    930  C   GLN A  59     -45.377  -3.404  42.266  1.00 94.13           C  
ATOM    931  CB  GLN A  59     -47.572  -3.083  41.110  1.00 94.13           C  
ATOM    932  HB2 GLN A  59     -47.366  -3.862  40.375  1.00 94.13           H  
ATOM    933  HB3 GLN A  59     -48.007  -3.550  41.994  1.00 94.13           H  
ATOM    934  O   GLN A  59     -44.936  -4.415  41.708  1.00 94.13           O  
ATOM    935  CG  GLN A  59     -48.596  -2.098  40.533  1.00 94.13           C  
ATOM    936  HG2 GLN A  59     -48.184  -1.596  39.657  1.00 94.13           H  
ATOM    937  HG3 GLN A  59     -48.836  -1.350  41.288  1.00 94.13           H  
ATOM    938  CD  GLN A  59     -49.875  -2.812  40.125  1.00 94.13           C  
ATOM    939  NE2 GLN A  59     -50.902  -2.094  39.742  1.00 94.13           N  
ATOM    940 HE21 GLN A  59     -51.781  -2.536  39.510  1.00 94.13           H  
ATOM    941 HE22 GLN A  59     -50.880  -1.086  39.789  1.00 94.13           H  
ATOM    942  OE1 GLN A  59     -49.966  -4.032  40.120  1.00 94.13           O  
ATOM    943  N   ALA A  60     -45.149  -3.126  43.546  1.00 86.79           N  
ATOM    944  H   ALA A  60     -45.562  -2.295  43.944  1.00 86.79           H  
ATOM    945  CA  ALA A  60     -44.362  -3.984  44.423  1.00 86.79           C  
ATOM    946  HA  ALA A  60     -43.524  -4.402  43.865  1.00 86.79           H  
ATOM    947  C   ALA A  60     -45.225  -5.142  44.947  1.00 86.79           C  
ATOM    948  CB  ALA A  60     -43.795  -3.099  45.533  1.00 86.79           C  
ATOM    949  HB1 ALA A  60     -44.603  -2.712  46.155  1.00 86.79           H  
ATOM    950  HB2 ALA A  60     -43.282  -2.252  45.078  1.00 86.79           H  
ATOM    951  HB3 ALA A  60     -43.099  -3.670  46.148  1.00 86.79           H  
ATOM    952  O   ALA A  60     -46.071  -4.935  45.824  1.00 86.79           O  
ATOM    953  N   LYS A  61     -45.039  -6.349  44.389  1.00 80.99           N  
ATOM    954  H   LYS A  61     -44.279  -6.459  43.734  1.00 80.99           H  
ATOM    955  CA  LYS A  61     -45.764  -7.558  44.825  1.00 80.99           C  
ATOM    956  HA  LYS A  61     -46.789  -7.292  45.082  1.00 80.99           H  
ATOM    957  C   LYS A  61     -45.166  -8.133  46.108  1.00 80.99           C  
ATOM    958  CB  LYS A  61     -45.785  -8.626  43.717  1.00 80.99           C  
ATOM    959  HB2 LYS A  61     -44.778  -8.788  43.330  1.00 80.99           H  
ATOM    960  HB3 LYS A  61     -46.129  -9.562  44.156  1.00 80.99           H  
ATOM    961  O   LYS A  61     -45.915  -8.498  47.008  1.00 80.99           O  
ATOM    962  CG  LYS A  61     -46.733  -8.249  42.571  1.00 80.99           C  
ATOM    963  HG2 LYS A  61     -46.352  -7.370  42.052  1.00 80.99           H  
ATOM    964  HG3 LYS A  61     -47.709  -8.010  42.995  1.00 80.99           H  
ATOM    965  CD  LYS A  61     -46.895  -9.405  41.574  1.00 80.99           C  
ATOM    966  HD2 LYS A  61     -47.135 -10.321  42.115  1.00 80.99           H  
ATOM    967  HD3 LYS A  61     -45.960  -9.541  41.031  1.00 80.99           H  
ATOM    968  CE  LYS A  61     -48.038  -9.060  40.612  1.00 80.99           C  
ATOM    969  HE2 LYS A  61     -47.820  -8.101  40.142  1.00 80.99           H  
ATOM    970  HE3 LYS A  61     -48.948  -8.925  41.196  1.00 80.99           H  
ATOM    971  NZ  LYS A  61     -48.251 -10.103  39.580  1.00 80.99           N  
ATOM    972  HZ1 LYS A  61     -48.983  -9.804  38.952  1.00 80.99           H  
ATOM    973  HZ2 LYS A  61     -47.400 -10.241  39.054  1.00 80.99           H  
ATOM    974  HZ3 LYS A  61     -48.526 -10.972  40.016  1.00 80.99           H  
ATOM    975  N   ASP A  62     -43.840  -8.165  46.181  1.00 81.18           N  
ATOM    976  H   ASP A  62     -43.311  -7.847  45.382  1.00 81.18           H  
ATOM    977  CA  ASP A  62     -43.045  -8.509  47.362  1.00 81.18           C  
ATOM    978  HA  ASP A  62     -43.579  -8.182  48.254  1.00 81.18           H  
ATOM    979  C   ASP A  62     -41.704  -7.739  47.334  1.00 81.18           C  
ATOM    980  CB  ASP A  62     -42.883 -10.039  47.456  1.00 81.18           C  
ATOM    981  HB2 ASP A  62     -42.343 -10.283  48.370  1.00 81.18           H  
ATOM    982  HB3 ASP A  62     -43.872 -10.489  47.539  1.00 81.18           H  
ATOM    983  O   ASP A  62     -41.516  -6.855  46.493  1.00 81.18           O  
ATOM    984  CG  ASP A  62     -42.145 -10.659  46.268  1.00 81.18           C  
ATOM    985  OD1 ASP A  62     -40.990 -10.242  46.031  1.00 81.18           O  
ATOM    986  OD2 ASP A  62     -42.728 -11.544  45.604  1.00 81.18           O  
ATOM    987  N   SER A  63     -40.792  -8.025  48.269  1.00 72.63           N  
ATOM    988  H   SER A  63     -40.938  -8.816  48.881  1.00 72.63           H  
ATOM    989  CA  SER A  63     -39.502  -7.329  48.411  1.00 72.63           C  
ATOM    990  HA  SER A  63     -39.693  -6.259  48.485  1.00 72.63           H  
ATOM    991  C   SER A  63     -38.545  -7.524  47.227  1.00 72.63           C  
ATOM    992  CB  SER A  63     -38.818  -7.779  49.713  1.00 72.63           C  
ATOM    993  HB2 SER A  63     -39.375  -7.375  50.558  1.00 72.63           H  
ATOM    994  HB3 SER A  63     -37.801  -7.390  49.755  1.00 72.63           H  
ATOM    995  O   SER A  63     -37.663  -6.691  47.015  1.00 72.63           O  
ATOM    996  OG  SER A  63     -38.797  -9.190  49.826  1.00 72.63           O  
ATOM    997  HG  SER A  63     -38.624  -9.386  50.750  1.00 72.63           H  
ATOM    998  N   ASN A  64     -38.726  -8.579  46.429  1.00 83.51           N  
ATOM    999  H   ASN A  64     -39.520  -9.176  46.610  1.00 83.51           H  
ATOM   1000  CA  ASN A  64     -37.805  -8.988  45.367  1.00 83.51           C  
ATOM   1001  HA  ASN A  64     -37.011  -8.248  45.267  1.00 83.51           H  
ATOM   1002  C   ASN A  64     -38.468  -9.090  43.981  1.00 83.51           C  
ATOM   1003  CB  ASN A  64     -37.160 -10.313  45.803  1.00 83.51           C  
ATOM   1004  HB2 ASN A  64     -36.556 -10.714  44.990  1.00 83.51           H  
ATOM   1005  HB3 ASN A  64     -37.944 -11.035  46.033  1.00 83.51           H  
ATOM   1006  O   ASN A  64     -37.769  -9.232  42.977  1.00 83.51           O  
ATOM   1007  CG  ASN A  64     -36.248 -10.132  47.008  1.00 83.51           C  
ATOM   1008  ND2 ASN A  64     -36.446 -10.898  48.054  1.00 83.51           N  
ATOM   1009 HD21 ASN A  64     -35.964 -10.599  48.889  1.00 83.51           H  
ATOM   1010 HD22 ASN A  64     -37.319 -11.399  48.135  1.00 83.51           H  
ATOM   1011  OD1 ASN A  64     -35.346  -9.311  47.027  1.00 83.51           O  
ATOM   1012  N   VAL A  65     -39.797  -9.014  43.881  1.00 88.80           N  
ATOM   1013  H   VAL A  65     -40.325  -9.051  44.742  1.00 88.80           H  
ATOM   1014  CA  VAL A  65     -40.541  -9.145  42.623  1.00 88.80           C  
ATOM   1015  HA  VAL A  65     -39.828  -9.141  41.799  1.00 88.80           H  
ATOM   1016  C   VAL A  65     -41.483  -7.965  42.415  1.00 88.80           C  
ATOM   1017  CB  VAL A  65     -41.305 -10.480  42.538  1.00 88.80           C  
ATOM   1018  HB  VAL A  65     -42.104 -10.493  43.280  1.00 88.80           H  
ATOM   1019  O   VAL A  65     -42.404  -7.701  43.193  1.00 88.80           O  
ATOM   1020  CG1 VAL A  65     -41.940 -10.654  41.147  1.00 88.80           C  
ATOM   1021 HG11 VAL A  65     -42.442 -11.620  41.095  1.00 88.80           H  
ATOM   1022 HG12 VAL A  65     -42.682  -9.875  40.974  1.00 88.80           H  
ATOM   1023 HG13 VAL A  65     -41.172 -10.601  40.376  1.00 88.80           H  
ATOM   1024  CG2 VAL A  65     -40.380 -11.684  42.771  1.00 88.80           C  
ATOM   1025 HG21 VAL A  65     -40.026 -11.668  43.802  1.00 88.80           H  
ATOM   1026 HG22 VAL A  65     -39.526 -11.644  42.095  1.00 88.80           H  
ATOM   1027 HG23 VAL A  65     -40.935 -12.612  42.632  1.00 88.80           H  
ATOM   1028  N   LEU A  66     -41.297  -7.293  41.282  1.00 92.24           N  
ATOM   1029  H   LEU A  66     -40.523  -7.568  40.694  1.00 92.24           H  
ATOM   1030  CA  LEU A  66     -42.135  -6.186  40.836  1.00 92.24           C  
ATOM   1031  HA  LEU A  66     -42.844  -5.925  41.622  1.00 92.24           H  
ATOM   1032  C   LEU A  66     -42.921  -6.602  39.599  1.00 92.24           C  
ATOM   1033  CB  LEU A  66     -41.283  -4.944  40.541  1.00 92.24           C  
ATOM   1034  HB2 LEU A  66     -41.950  -4.089  40.434  1.00 92.24           H  
ATOM   1035  HB3 LEU A  66     -40.790  -5.098  39.582  1.00 92.24           H  
ATOM   1036  O   LEU A  66     -42.394  -7.282  38.719  1.00 92.24           O  
ATOM   1037  CG  LEU A  66     -40.215  -4.619  41.597  1.00 92.24           C  
ATOM   1038  HG  LEU A  66     -39.569  -5.482  41.754  1.00 92.24           H  
ATOM   1039  CD1 LEU A  66     -39.332  -3.499  41.069  1.00 92.24           C  
ATOM   1040 HD11 LEU A  66     -38.457  -3.426  41.714  1.00 92.24           H  
ATOM   1041 HD12 LEU A  66     -39.877  -2.555  41.066  1.00 92.24           H  
ATOM   1042 HD13 LEU A  66     -38.981  -3.730  40.063  1.00 92.24           H  
ATOM   1043  CD2 LEU A  66     -40.842  -4.215  42.931  1.00 92.24           C  
ATOM   1044 HD21 LEU A  66     -40.052  -3.982  43.644  1.00 92.24           H  
ATOM   1045 HD22 LEU A  66     -41.414  -5.048  43.340  1.00 92.24           H  
ATOM   1046 HD23 LEU A  66     -41.482  -3.341  42.805  1.00 92.24           H  
ATOM   1047  N   ALA A  67     -44.168  -6.157  39.498  1.00 93.92           N  
ATOM   1048  H   ALA A  67     -44.511  -5.558  40.236  1.00 93.92           H  
ATOM   1049  CA  ALA A  67     -44.908  -6.174  38.243  1.00 93.92           C  
ATOM   1050  HA  ALA A  67     -44.437  -6.856  37.535  1.00 93.92           H  
ATOM   1051  C   ALA A  67     -44.873  -4.776  37.636  1.00 93.92           C  
ATOM   1052  CB  ALA A  67     -46.331  -6.671  38.495  1.00 93.92           C  
ATOM   1053  HB1 ALA A  67     -46.822  -6.038  39.234  1.00 93.92           H  
ATOM   1054  HB2 ALA A  67     -46.279  -7.698  38.856  1.00 93.92           H  
ATOM   1055  HB3 ALA A  67     -46.896  -6.644  37.564  1.00 93.92           H  
ATOM   1056  O   ALA A  67     -45.135  -3.801  38.332  1.00 93.92           O  
ATOM   1057  N   ALA A  68     -44.566  -4.662  36.352  1.00 95.74           N  
ATOM   1058  H   ALA A  68     -44.364  -5.488  35.807  1.00 95.74           H  
ATOM   1059  CA  ALA A  68     -44.464  -3.376  35.688  1.00 95.74           C  
ATOM   1060  HA  ALA A  68     -45.026  -2.650  36.275  1.00 95.74           H  
ATOM   1061  C   ALA A  68     -45.101  -3.401  34.300  1.00 95.74           C  
ATOM   1062  CB  ALA A  68     -42.991  -2.956  35.665  1.00 95.74           C  
ATOM   1063  HB1 ALA A  68     -42.880  -2.018  35.121  1.00 95.74           H  
ATOM   1064  HB2 ALA A  68     -42.398  -3.735  35.186  1.00 95.74           H  
ATOM   1065  HB3 ALA A  68     -42.633  -2.819  36.686  1.00 95.74           H  
ATOM   1066  O   ALA A  68     -45.293  -4.461  33.710  1.00 95.74           O  
ATOM   1067  N   LYS A  69     -45.448  -2.228  33.770  1.00 95.70           N  
ATOM   1068  H   LYS A  69     -45.308  -1.404  34.338  1.00 95.70           H  
ATOM   1069  CA  LYS A  69     -45.816  -2.060  32.359  1.00 95.70           C  
ATOM   1070  HA  LYS A  69     -45.276  -2.818  31.791  1.00 95.70           H  
ATOM   1071  C   LYS A  69     -45.350  -0.699  31.858  1.00 95.70           C  
ATOM   1072  CB  LYS A  69     -47.326  -2.315  32.134  1.00 95.70           C  
ATOM   1073  HB2 LYS A  69     -47.703  -2.991  32.902  1.00 95.70           H  
ATOM   1074  HB3 LYS A  69     -47.437  -2.820  31.175  1.00 95.70           H  
ATOM   1075  O   LYS A  69     -45.454   0.292  32.582  1.00 95.70           O  
ATOM   1076  CG  LYS A  69     -48.189  -1.045  32.094  1.00 95.70           C  
ATOM   1077  HG2 LYS A  69     -48.053  -0.485  33.020  1.00 95.70           H  
ATOM   1078  HG3 LYS A  69     -47.868  -0.433  31.251  1.00 95.70           H  
ATOM   1079  CD  LYS A  69     -49.676  -1.348  31.908  1.00 95.70           C  
ATOM   1080  HD2 LYS A  69     -49.813  -1.962  31.017  1.00 95.70           H  
ATOM   1081  HD3 LYS A  69     -50.050  -1.885  32.780  1.00 95.70           H  
ATOM   1082  CE  LYS A  69     -50.413  -0.017  31.741  1.00 95.70           C  
ATOM   1083  HE2 LYS A  69     -50.049   0.452  30.827  1.00 95.70           H  
ATOM   1084  HE3 LYS A  69     -50.154   0.637  32.574  1.00 95.70           H  
ATOM   1085  NZ  LYS A  69     -51.879  -0.188  31.660  1.00 95.70           N  
ATOM   1086  HZ1 LYS A  69     -52.226  -0.594  32.516  1.00 95.70           H  
ATOM   1087  HZ2 LYS A  69     -52.110  -0.792  30.884  1.00 95.70           H  
ATOM   1088  HZ3 LYS A  69     -52.315   0.712  31.521  1.00 95.70           H  
ATOM   1089  N   VAL A  70     -44.912  -0.639  30.604  1.00 96.54           N  
ATOM   1090  H   VAL A  70     -44.922  -1.486  30.053  1.00 96.54           H  
ATOM   1091  CA  VAL A  70     -44.676   0.626  29.894  1.00 96.54           C  
ATOM   1092  HA  VAL A  70     -44.650   1.435  30.623  1.00 96.54           H  
ATOM   1093  C   VAL A  70     -45.848   0.869  28.952  1.00 96.54           C  
ATOM   1094  CB  VAL A  70     -43.322   0.650  29.166  1.00 96.54           C  
ATOM   1095  HB  VAL A  70     -43.286  -0.152  28.429  1.00 96.54           H  
ATOM   1096  O   VAL A  70     -46.258  -0.038  28.236  1.00 96.54           O  
ATOM   1097  CG1 VAL A  70     -43.076   1.993  28.467  1.00 96.54           C  
ATOM   1098 HG11 VAL A  70     -42.113   1.972  27.957  1.00 96.54           H  
ATOM   1099 HG12 VAL A  70     -43.079   2.803  29.197  1.00 96.54           H  
ATOM   1100 HG13 VAL A  70     -43.849   2.188  27.724  1.00 96.54           H  
ATOM   1101  CG2 VAL A  70     -42.173   0.479  30.167  1.00 96.54           C  
ATOM   1102 HG21 VAL A  70     -42.254  -0.475  30.688  1.00 96.54           H  
ATOM   1103 HG22 VAL A  70     -41.216   0.506  29.645  1.00 96.54           H  
ATOM   1104 HG23 VAL A  70     -42.200   1.290  30.894  1.00 96.54           H  
ATOM   1105  N   TRP A  71     -46.433   2.062  28.981  1.00 95.66           N  
ATOM   1106  H   TRP A  71     -46.047   2.773  29.586  1.00 95.66           H  
ATOM   1107  CA  TRP A  71     -47.647   2.399  28.232  1.00 95.66           C  
ATOM   1108  HA  TRP A  71     -47.632   1.877  27.275  1.00 95.66           H  
ATOM   1109  C   TRP A  71     -47.724   3.903  27.940  1.00 95.66           C  
ATOM   1110  CB  TRP A  71     -48.863   1.904  29.021  1.00 95.66           C  
ATOM   1111  HB2 TRP A  71     -49.753   2.038  28.405  1.00 95.66           H  
ATOM   1112  HB3 TRP A  71     -48.756   0.831  29.181  1.00 95.66           H  
ATOM   1113  O   TRP A  71     -46.853   4.659  28.367  1.00 95.66           O  
ATOM   1114  CG  TRP A  71     -49.101   2.564  30.347  1.00 95.66           C  
ATOM   1115  CD1 TRP A  71     -48.351   2.419  31.466  1.00 95.66           C  
ATOM   1116  HD1 TRP A  71     -47.449   1.830  31.545  1.00 95.66           H  
ATOM   1117  CD2 TRP A  71     -50.167   3.489  30.710  1.00 95.66           C  
ATOM   1118  CE2 TRP A  71     -49.988   3.881  32.070  1.00 95.66           C  
ATOM   1119  CE3 TRP A  71     -51.278   4.023  30.029  1.00 95.66           C  
ATOM   1120  HE3 TRP A  71     -51.461   3.737  29.004  1.00 95.66           H  
ATOM   1121  NE1 TRP A  71     -48.898   3.156  32.497  1.00 95.66           N  
ATOM   1122  HE1 TRP A  71     -48.515   3.177  33.431  1.00 95.66           H  
ATOM   1123  CH2 TRP A  71     -51.910   5.345  31.984  1.00 95.66           C  
ATOM   1124  HH2 TRP A  71     -52.570   6.058  32.456  1.00 95.66           H  
ATOM   1125  CZ2 TRP A  71     -50.834   4.800  32.703  1.00 95.66           C  
ATOM   1126  HZ2 TRP A  71     -50.656   5.081  33.730  1.00 95.66           H  
ATOM   1127  CZ3 TRP A  71     -52.145   4.933  30.661  1.00 95.66           C  
ATOM   1128  HZ3 TRP A  71     -52.989   5.328  30.116  1.00 95.66           H  
ATOM   1129  N   ASN A  72     -48.742   4.345  27.188  1.00 94.81           N  
ATOM   1130  H   ASN A  72     -49.456   3.691  26.901  1.00 94.81           H  
ATOM   1131  CA  ASN A  72     -48.874   5.735  26.717  1.00 94.81           C  
ATOM   1132  HA  ASN A  72     -49.630   5.749  25.932  1.00 94.81           H  
ATOM   1133  C   ASN A  72     -47.598   6.257  26.031  1.00 94.81           C  
ATOM   1134  CB  ASN A  72     -49.374   6.642  27.859  1.00 94.81           C  
ATOM   1135  HB2 ASN A  72     -48.825   6.433  28.777  1.00 94.81           H  
ATOM   1136  HB3 ASN A  72     -49.195   7.685  27.596  1.00 94.81           H  
ATOM   1137  O   ASN A  72     -47.182   7.398  26.230  1.00 94.81           O  
ATOM   1138  CG  ASN A  72     -50.857   6.528  28.118  1.00 94.81           C  
ATOM   1139  ND2 ASN A  72     -51.360   7.339  29.018  1.00 94.81           N  
ATOM   1140 HD21 ASN A  72     -52.356   7.273  29.173  1.00 94.81           H  
ATOM   1141 HD22 ASN A  72     -50.758   7.969  29.528  1.00 94.81           H  
ATOM   1142  OD1 ASN A  72     -51.581   5.749  27.520  1.00 94.81           O  
ATOM   1143  N   GLY A  73     -46.947   5.385  25.259  1.00 94.96           N  
ATOM   1144  H   GLY A  73     -47.366   4.482  25.086  1.00 94.96           H  
ATOM   1145  CA  GLY A  73     -45.729   5.719  24.544  1.00 94.96           C  
ATOM   1146  HA2 GLY A  73     -45.243   4.803  24.207  1.00 94.96           H  
ATOM   1147  HA3 GLY A  73     -45.049   6.233  25.224  1.00 94.96           H  
ATOM   1148  C   GLY A  73     -46.020   6.602  23.335  1.00 94.96           C  
ATOM   1149  O   GLY A  73     -46.866   6.268  22.512  1.00 94.96           O  
ATOM   1150  N   GLN A  74     -45.281   7.694  23.193  1.00 96.90           N  
ATOM   1151  H   GLN A  74     -44.616   7.907  23.923  1.00 96.90           H  
ATOM   1152  CA  GLN A  74     -45.251   8.540  22.007  1.00 96.90           C  
ATOM   1153  HA  GLN A  74     -45.705   7.994  21.180  1.00 96.90           H  
ATOM   1154  C   GLN A  74     -43.803   8.846  21.634  1.00 96.90           C  
ATOM   1155  CB  GLN A  74     -46.041   9.838  22.232  1.00 96.90           C  
ATOM   1156  HB2 GLN A  74     -45.945  10.462  21.344  1.00 96.90           H  
ATOM   1157  HB3 GLN A  74     -45.619  10.375  23.082  1.00 96.90           H  
ATOM   1158  O   GLN A  74     -42.921   8.856  22.492  1.00 96.90           O  
ATOM   1159  CG  GLN A  74     -47.532   9.576  22.480  1.00 96.90           C  
ATOM   1160  HG2 GLN A  74     -47.922   8.967  21.665  1.00 96.90           H  
ATOM   1161  HG3 GLN A  74     -47.668   9.025  23.411  1.00 96.90           H  
ATOM   1162  CD  GLN A  74     -48.337  10.865  22.571  1.00 96.90           C  
ATOM   1163  NE2 GLN A  74     -49.466  10.928  21.903  1.00 96.90           N  
ATOM   1164 HE21 GLN A  74     -49.997  11.787  21.932  1.00 96.90           H  
ATOM   1165 HE22 GLN A  74     -49.769  10.133  21.359  1.00 96.90           H  
ATOM   1166  OE1 GLN A  74     -47.965  11.829  23.234  1.00 96.90           O  
ATOM   1167  N   TYR A  75     -43.541   9.125  20.366  1.00 96.23           N  
ATOM   1168  H   TYR A  75     -44.293   9.086  19.692  1.00 96.23           H  
ATOM   1169  CA  TYR A  75     -42.232   9.566  19.904  1.00 96.23           C  
ATOM   1170  HA  TYR A  75     -41.712  10.009  20.754  1.00 96.23           H  
ATOM   1171  C   TYR A  75     -42.356  10.656  18.844  1.00 96.23           C  
ATOM   1172  CB  TYR A  75     -41.416   8.368  19.398  1.00 96.23           C  
ATOM   1173  HB2 TYR A  75     -41.468   7.570  20.139  1.00 96.23           H  
ATOM   1174  HB3 TYR A  75     -40.371   8.659  19.299  1.00 96.23           H  
ATOM   1175  O   TYR A  75     -43.387  10.788  18.193  1.00 96.23           O  
ATOM   1176  CG  TYR A  75     -41.887   7.839  18.065  1.00 96.23           C  
ATOM   1177  CD1 TYR A  75     -42.938   6.912  18.024  1.00 96.23           C  
ATOM   1178  HD1 TYR A  75     -43.387   6.577  18.947  1.00 96.23           H  
ATOM   1179  CD2 TYR A  75     -41.344   8.346  16.871  1.00 96.23           C  
ATOM   1180  HD2 TYR A  75     -40.556   9.085  16.899  1.00 96.23           H  
ATOM   1181  CE1 TYR A  75     -43.438   6.466  16.792  1.00 96.23           C  
ATOM   1182  HE1 TYR A  75     -44.253   5.757  16.762  1.00 96.23           H  
ATOM   1183  CE2 TYR A  75     -41.885   7.947  15.639  1.00 96.23           C  
ATOM   1184  HE2 TYR A  75     -41.528   8.400  14.726  1.00 96.23           H  
ATOM   1185  OH  TYR A  75     -43.502   6.613  14.430  1.00 96.23           O  
ATOM   1186  HH  TYR A  75     -44.208   5.983  14.592  1.00 96.23           H  
ATOM   1187  CZ  TYR A  75     -42.926   6.994  15.597  1.00 96.23           C  
ATOM   1188  N   ALA A  76     -41.291  11.424  18.654  1.00 96.31           N  
ATOM   1189  H   ALA A  76     -40.482  11.265  19.237  1.00 96.31           H  
ATOM   1190  CA  ALA A  76     -41.173  12.398  17.579  1.00 96.31           C  
ATOM   1191  HA  ALA A  76     -41.883  12.155  16.788  1.00 96.31           H  
ATOM   1192  C   ALA A  76     -39.767  12.357  16.987  1.00 96.31           C  
ATOM   1193  CB  ALA A  76     -41.518  13.791  18.105  1.00 96.31           C  
ATOM   1194  HB1 ALA A  76     -41.356  14.531  17.322  1.00 96.31           H  
ATOM   1195  HB2 ALA A  76     -42.571  13.819  18.387  1.00 96.31           H  
ATOM   1196  HB3 ALA A  76     -40.896  14.034  18.967  1.00 96.31           H  
ATOM   1197  O   ALA A  76     -38.775  12.205  17.705  1.00 96.31           O  
ATOM   1198  N   ARG A  77     -39.681  12.510  15.665  1.00 94.74           N  
ATOM   1199  H   ARG A  77     -40.533  12.727  15.168  1.00 94.74           H  
ATOM   1200  CA  ARG A  77     -38.404  12.705  14.974  1.00 94.74           C  
ATOM   1201  HA  ARG A  77     -37.635  12.109  15.464  1.00 94.74           H  
ATOM   1202  C   ARG A  77     -38.006  14.169  15.094  1.00 94.74           C  
ATOM   1203  CB  ARG A  77     -38.491  12.284  13.504  1.00 94.74           C  
ATOM   1204  HB2 ARG A  77     -39.119  12.997  12.970  1.00 94.74           H  
ATOM   1205  HB3 ARG A  77     -37.488  12.327  13.080  1.00 94.74           H  
ATOM   1206  O   ARG A  77     -38.861  15.046  15.020  1.00 94.74           O  
ATOM   1207  CG  ARG A  77     -39.066  10.872  13.297  1.00 94.74           C  
ATOM   1208  HG2 ARG A  77     -40.120  10.862  13.576  1.00 94.74           H  
ATOM   1209  HG3 ARG A  77     -38.527  10.145  13.904  1.00 94.74           H  
ATOM   1210  CD  ARG A  77     -38.936  10.511  11.817  1.00 94.74           C  
ATOM   1211  HD2 ARG A  77     -37.892  10.256  11.634  1.00 94.74           H  
ATOM   1212  HD3 ARG A  77     -39.219  11.381  11.225  1.00 94.74           H  
ATOM   1213  NE  ARG A  77     -39.759   9.361  11.425  1.00 94.74           N  
ATOM   1214  HE  ARG A  77     -39.985   8.690  12.146  1.00 94.74           H  
ATOM   1215  NH1 ARG A  77     -39.900   9.830   9.180  1.00 94.74           N  
ATOM   1216 HH11 ARG A  77     -39.297  10.628   9.323  1.00 94.74           H  
ATOM   1217 HH12 ARG A  77     -40.115   9.515   8.245  1.00 94.74           H  
ATOM   1218  NH2 ARG A  77     -40.839   7.994   9.935  1.00 94.74           N  
ATOM   1219 HH21 ARG A  77     -41.190   7.502  10.744  1.00 94.74           H  
ATOM   1220 HH22 ARG A  77     -41.130   7.733   9.004  1.00 94.74           H  
ATOM   1221  CZ  ARG A  77     -40.147   9.059  10.200  1.00 94.74           C  
ATOM   1222  N   VAL A  78     -36.715  14.431  15.224  1.00 92.16           N  
ATOM   1223  H   VAL A  78     -36.067  13.658  15.271  1.00 92.16           H  
ATOM   1224  CA  VAL A  78     -36.179  15.791  15.303  1.00 92.16           C  
ATOM   1225  HA  VAL A  78     -36.968  16.506  15.070  1.00 92.16           H  
ATOM   1226  C   VAL A  78     -35.090  15.954  14.250  1.00 92.16           C  
ATOM   1227  CB  VAL A  78     -35.690  16.105  16.728  1.00 92.16           C  
ATOM   1228  HB  VAL A  78     -34.872  15.434  16.991  1.00 92.16           H  
ATOM   1229  O   VAL A  78     -34.267  15.058  14.063  1.00 92.16           O  
ATOM   1230  CG1 VAL A  78     -35.196  17.548  16.826  1.00 92.16           C  
ATOM   1231 HG11 VAL A  78     -34.296  17.681  16.225  1.00 92.16           H  
ATOM   1232 HG12 VAL A  78     -34.956  17.778  17.864  1.00 92.16           H  
ATOM   1233 HG13 VAL A  78     -35.971  18.237  16.492  1.00 92.16           H  
ATOM   1234  CG2 VAL A  78     -36.816  15.937  17.759  1.00 92.16           C  
ATOM   1235 HG21 VAL A  78     -36.466  16.249  18.743  1.00 92.16           H  
ATOM   1236 HG22 VAL A  78     -37.127  14.894  17.820  1.00 92.16           H  
ATOM   1237 HG23 VAL A  78     -37.673  16.549  17.479  1.00 92.16           H  
ATOM   1238  N   GLN A  79     -35.108  17.080  13.535  1.00 91.76           N  
ATOM   1239  H   GLN A  79     -35.846  17.744  13.719  1.00 91.76           H  
ATOM   1240  CA  GLN A  79     -34.052  17.496  12.609  1.00 91.76           C  
ATOM   1241  HA  GLN A  79     -33.094  17.171  13.017  1.00 91.76           H  
ATOM   1242  C   GLN A  79     -34.038  19.028  12.501  1.00 91.76           C  
ATOM   1243  CB  GLN A  79     -34.218  16.791  11.254  1.00 91.76           C  
ATOM   1244  HB2 GLN A  79     -35.120  17.144  10.753  1.00 91.76           H  
ATOM   1245  HB3 GLN A  79     -34.331  15.723  11.441  1.00 91.76           H  
ATOM   1246  O   GLN A  79     -34.686  19.605  11.622  1.00 91.76           O  
ATOM   1247  CG  GLN A  79     -32.997  16.991  10.334  1.00 91.76           C  
ATOM   1248  HG2 GLN A  79     -32.949  18.030  10.009  1.00 91.76           H  
ATOM   1249  HG3 GLN A  79     -32.084  16.766  10.885  1.00 91.76           H  
ATOM   1250  CD  GLN A  79     -33.048  16.088   9.101  1.00 91.76           C  
ATOM   1251  NE2 GLN A  79     -32.102  16.182   8.193  1.00 91.76           N  
ATOM   1252 HE21 GLN A  79     -31.269  16.731   8.348  1.00 91.76           H  
ATOM   1253 HE22 GLN A  79     -32.156  15.503   7.447  1.00 91.76           H  
ATOM   1254  OE1 GLN A  79     -33.944  15.277   8.927  1.00 91.76           O  
ATOM   1255  N   GLN A  80     -33.344  19.686  13.431  1.00 89.36           N  
ATOM   1256  H   GLN A  80     -32.745  19.164  14.054  1.00 89.36           H  
ATOM   1257  CA  GLN A  80     -33.342  21.148  13.585  1.00 89.36           C  
ATOM   1258  HA  GLN A  80     -33.445  21.605  12.600  1.00 89.36           H  
ATOM   1259  C   GLN A  80     -32.026  21.659  14.189  1.00 89.36           C  
ATOM   1260  CB  GLN A  80     -34.552  21.587  14.438  1.00 89.36           C  
ATOM   1261  HB2 GLN A  80     -34.631  22.673  14.401  1.00 89.36           H  
ATOM   1262  HB3 GLN A  80     -35.459  21.174  13.997  1.00 89.36           H  
ATOM   1263  O   GLN A  80     -31.311  20.888  14.834  1.00 89.36           O  
ATOM   1264  CG  GLN A  80     -34.463  21.159  15.914  1.00 89.36           C  
ATOM   1265  HG2 GLN A  80     -34.292  20.084  15.975  1.00 89.36           H  
ATOM   1266  HG3 GLN A  80     -33.616  21.659  16.384  1.00 89.36           H  
ATOM   1267  CD  GLN A  80     -35.727  21.483  16.703  1.00 89.36           C  
ATOM   1268  NE2 GLN A  80     -35.607  22.040  17.887  1.00 89.36           N  
ATOM   1269 HE21 GLN A  80     -34.713  22.400  18.189  1.00 89.36           H  
ATOM   1270 HE22 GLN A  80     -36.468  22.290  18.352  1.00 89.36           H  
ATOM   1271  OE1 GLN A  80     -36.837  21.207  16.283  1.00 89.36           O  
ATOM   1272  N   SER A  81     -31.742  22.952  14.003  1.00 88.17           N  
ATOM   1273  H   SER A  81     -32.356  23.518  13.435  1.00 88.17           H  
ATOM   1274  CA  SER A  81     -30.694  23.679  14.736  1.00 88.17           C  
ATOM   1275  HA  SER A  81     -29.719  23.237  14.530  1.00 88.17           H  
ATOM   1276  C   SER A  81     -30.938  23.641  16.237  1.00 88.17           C  
ATOM   1277  CB  SER A  81     -30.646  25.157  14.337  1.00 88.17           C  
ATOM   1278  HB2 SER A  81     -30.404  25.777  15.200  1.00 88.17           H  
ATOM   1279  HB3 SER A  81     -31.614  25.474  13.947  1.00 88.17           H  
ATOM   1280  O   SER A  81     -32.068  23.810  16.702  1.00 88.17           O  
ATOM   1281  OG  SER A  81     -29.653  25.359  13.378  1.00 88.17           O  
ATOM   1282  HG  SER A  81     -28.850  25.632  13.827  1.00 88.17           H  
ATOM   1283  N   MET A  82     -29.864  23.446  16.989  1.00 88.73           N  
ATOM   1284  H   MET A  82     -28.987  23.280  16.517  1.00 88.73           H  
ATOM   1285  CA  MET A  82     -29.815  23.526  18.443  1.00 88.73           C  
ATOM   1286  HA  MET A  82     -30.673  24.083  18.819  1.00 88.73           H  
ATOM   1287  C   MET A  82     -28.537  24.286  18.831  1.00 88.73           C  
ATOM   1288  CB  MET A  82     -29.866  22.117  19.057  1.00 88.73           C  
ATOM   1289  HB2 MET A  82     -28.980  21.553  18.764  1.00 88.73           H  
ATOM   1290  HB3 MET A  82     -29.872  22.216  20.143  1.00 88.73           H  
ATOM   1291  O   MET A  82     -27.533  23.649  19.156  1.00 88.73           O  
ATOM   1292  CG  MET A  82     -31.109  21.333  18.636  1.00 88.73           C  
ATOM   1293  HG2 MET A  82     -31.996  21.908  18.904  1.00 88.73           H  
ATOM   1294  HG3 MET A  82     -31.091  21.216  17.552  1.00 88.73           H  
ATOM   1295  SD  MET A  82     -31.234  19.681  19.363  1.00 88.73           S  
ATOM   1296  CE  MET A  82     -32.548  19.056  18.296  1.00 88.73           C  
ATOM   1297  HE1 MET A  82     -33.409  19.723  18.348  1.00 88.73           H  
ATOM   1298  HE2 MET A  82     -32.200  19.034  17.263  1.00 88.73           H  
ATOM   1299  HE3 MET A  82     -32.827  18.049  18.606  1.00 88.73           H  
ATOM   1300  N   PRO A  83     -28.548  25.634  18.758  1.00 82.26           N  
ATOM   1301  CA  PRO A  83     -27.366  26.467  19.002  1.00 82.26           C  
ATOM   1302  HA  PRO A  83     -26.586  26.201  18.289  1.00 82.26           H  
ATOM   1303  C   PRO A  83     -26.816  26.314  20.422  1.00 82.26           C  
ATOM   1304  CB  PRO A  83     -27.809  27.913  18.747  1.00 82.26           C  
ATOM   1305  HB2 PRO A  83     -27.026  28.489  18.254  1.00 82.26           H  
ATOM   1306  HB3 PRO A  83     -28.096  28.393  19.683  1.00 82.26           H  
ATOM   1307  O   PRO A  83     -25.605  26.289  20.621  1.00 82.26           O  
ATOM   1308  CG  PRO A  83     -29.044  27.776  17.861  1.00 82.26           C  
ATOM   1309  HG2 PRO A  83     -28.739  27.686  16.818  1.00 82.26           H  
ATOM   1310  HG3 PRO A  83     -29.728  28.615  17.988  1.00 82.26           H  
ATOM   1311  CD  PRO A  83     -29.664  26.467  18.332  1.00 82.26           C  
ATOM   1312  HD2 PRO A  83     -30.318  26.656  19.183  1.00 82.26           H  
ATOM   1313  HD3 PRO A  83     -30.230  26.022  17.514  1.00 82.26           H  
ATOM   1314  N   ASP A  84     -27.706  26.117  21.400  1.00 81.99           N  
ATOM   1315  H   ASP A  84     -28.686  26.231  21.181  1.00 81.99           H  
ATOM   1316  CA  ASP A  84     -27.348  25.851  22.801  1.00 81.99           C  
ATOM   1317  HA  ASP A  84     -26.482  26.465  23.046  1.00 81.99           H  
ATOM   1318  C   ASP A  84     -26.940  24.380  23.039  1.00 81.99           C  
ATOM   1319  CB  ASP A  84     -28.490  26.284  23.733  1.00 81.99           C  
ATOM   1320  HB2 ASP A  84     -29.326  25.594  23.616  1.00 81.99           H  
ATOM   1321  HB3 ASP A  84     -28.148  26.219  24.766  1.00 81.99           H  
ATOM   1322  O   ASP A  84     -26.805  23.917  24.174  1.00 81.99           O  
ATOM   1323  CG  ASP A  84     -28.969  27.711  23.469  1.00 81.99           C  
ATOM   1324  OD1 ASP A  84     -28.117  28.625  23.441  1.00 81.99           O  
ATOM   1325  OD2 ASP A  84     -30.198  27.857  23.284  1.00 81.99           O  
ATOM   1326  N   GLY A  85     -26.750  23.621  21.957  1.00 83.10           N  
ATOM   1327  H   GLY A  85     -26.884  24.059  21.057  1.00 83.10           H  
ATOM   1328  CA  GLY A  85     -26.341  22.229  21.961  1.00 83.10           C  
ATOM   1329  HA2 GLY A  85     -25.881  22.004  20.999  1.00 83.10           H  
ATOM   1330  HA3 GLY A  85     -25.590  22.084  22.738  1.00 83.10           H  
ATOM   1331  C   GLY A  85     -27.483  21.240  22.190  1.00 83.10           C  
ATOM   1332  O   GLY A  85     -28.664  21.556  22.271  1.00 83.10           O  
ATOM   1333  N   TRP A  86     -27.123  19.968  22.311  1.00 83.46           N  
ATOM   1334  H   TRP A  86     -26.143  19.749  22.202  1.00 83.46           H  
ATOM   1335  CA  TRP A  86     -28.074  18.856  22.413  1.00 83.46           C  
ATOM   1336  HA  TRP A  86     -28.686  18.850  21.511  1.00 83.46           H  
ATOM   1337  C   TRP A  86     -29.031  18.919  23.624  1.00 83.46           C  
ATOM   1338  CB  TRP A  86     -27.250  17.569  22.470  1.00 83.46           C  
ATOM   1339  HB2 TRP A  86     -27.924  16.715  22.403  1.00 83.46           H  
ATOM   1340  HB3 TRP A  86     -26.581  17.527  21.611  1.00 83.46           H  
ATOM   1341  O   TRP A  86     -30.027  18.189  23.637  1.00 83.46           O  
ATOM   1342  CG  TRP A  86     -26.450  17.449  23.730  1.00 83.46           C  
ATOM   1343  CD1 TRP A  86     -25.199  17.924  23.929  1.00 83.46           C  
ATOM   1344  HD1 TRP A  86     -24.618  18.454  23.189  1.00 83.46           H  
ATOM   1345  CD2 TRP A  86     -26.870  16.881  25.007  1.00 83.46           C  
ATOM   1346  CE2 TRP A  86     -25.794  17.011  25.934  1.00 83.46           C  
ATOM   1347  CE3 TRP A  86     -28.044  16.242  25.459  1.00 83.46           C  
ATOM   1348  HE3 TRP A  86     -28.882  16.155  24.783  1.00 83.46           H  
ATOM   1349  NE1 TRP A  86     -24.828  17.713  25.242  1.00 83.46           N  
ATOM   1350  HE1 TRP A  86     -24.050  18.199  25.664  1.00 83.46           H  
ATOM   1351  CH2 TRP A  86     -27.053  15.861  27.655  1.00 83.46           C  
ATOM   1352  HH2 TRP A  86     -27.147  15.536  28.681  1.00 83.46           H  
ATOM   1353  CZ2 TRP A  86     -25.880  16.518  27.245  1.00 83.46           C  
ATOM   1354  HZ2 TRP A  86     -25.101  16.721  27.965  1.00 83.46           H  
ATOM   1355  CZ3 TRP A  86     -28.131  15.723  26.763  1.00 83.46           C  
ATOM   1356  HZ3 TRP A  86     -29.046  15.246  27.084  1.00 83.46           H  
ATOM   1357  N   GLU A  87     -28.737  19.736  24.644  1.00 82.79           N  
ATOM   1358  H   GLU A  87     -27.933  20.341  24.550  1.00 82.79           H  
ATOM   1359  CA  GLU A  87     -29.591  19.931  25.825  1.00 82.79           C  
ATOM   1360  HA  GLU A  87     -30.075  18.982  26.056  1.00 82.79           H  
ATOM   1361  C   GLU A  87     -30.735  20.919  25.595  1.00 82.79           C  
ATOM   1362  CB  GLU A  87     -28.780  20.340  27.072  1.00 82.79           C  
ATOM   1363  HB2 GLU A  87     -29.474  20.568  27.881  1.00 82.79           H  
ATOM   1364  HB3 GLU A  87     -28.186  21.228  26.855  1.00 82.79           H  
ATOM   1365  O   GLU A  87     -31.631  20.958  26.438  1.00 82.79           O  
ATOM   1366  CG  GLU A  87     -27.872  19.199  27.537  1.00 82.79           C  
ATOM   1367  HG2 GLU A  87     -28.458  18.281  27.500  1.00 82.79           H  
ATOM   1368  HG3 GLU A  87     -27.042  19.126  26.835  1.00 82.79           H  
ATOM   1369  CD  GLU A  87     -27.311  19.345  28.960  1.00 82.79           C  
ATOM   1370  OE1 GLU A  87     -27.006  18.284  29.560  1.00 82.79           O  
ATOM   1371  OE2 GLU A  87     -27.200  20.482  29.457  1.00 82.79           O  
ATOM   1372  N   THR A  88     -30.767  21.644  24.464  1.00 86.76           N  
ATOM   1373  H   THR A  88     -29.983  21.610  23.828  1.00 86.76           H  
ATOM   1374  CA  THR A  88     -31.853  22.579  24.132  1.00 86.76           C  
ATOM   1375  HA  THR A  88     -31.761  23.456  24.773  1.00 86.76           H  
ATOM   1376  C   THR A  88     -33.209  21.925  24.378  1.00 86.76           C  
ATOM   1377  CB  THR A  88     -31.785  23.044  22.667  1.00 86.76           C  
ATOM   1378  HB  THR A  88     -31.879  22.178  22.012  1.00 86.76           H  
ATOM   1379  O   THR A  88     -33.510  20.857  23.822  1.00 86.76           O  
ATOM   1380  CG2 THR A  88     -32.868  24.058  22.306  1.00 86.76           C  
ATOM   1381 HG21 THR A  88     -32.831  24.908  22.986  1.00 86.76           H  
ATOM   1382 HG22 THR A  88     -32.709  24.413  21.288  1.00 86.76           H  
ATOM   1383 HG23 THR A  88     -33.855  23.598  22.358  1.00 86.76           H  
ATOM   1384  OG1 THR A  88     -30.570  23.683  22.386  1.00 86.76           O  
ATOM   1385  HG1 THR A  88     -30.513  24.497  22.892  1.00 86.76           H  
ATOM   1386  N   GLU A  89     -34.016  22.548  25.235  1.00 83.21           N  
ATOM   1387  H   GLU A  89     -33.704  23.404  25.671  1.00 83.21           H  
ATOM   1388  CA  GLU A  89     -35.356  22.079  25.555  1.00 83.21           C  
ATOM   1389  HA  GLU A  89     -35.288  21.023  25.817  1.00 83.21           H  
ATOM   1390  C   GLU A  89     -36.255  22.222  24.324  1.00 83.21           C  
ATOM   1391  CB  GLU A  89     -35.905  22.826  26.780  1.00 83.21           C  
ATOM   1392  HB2 GLU A  89     -36.058  23.876  26.531  1.00 83.21           H  
ATOM   1393  HB3 GLU A  89     -35.172  22.753  27.583  1.00 83.21           H  
ATOM   1394  O   GLU A  89     -36.291  23.265  23.675  1.00 83.21           O  
ATOM   1395  CG  GLU A  89     -37.227  22.204  27.258  1.00 83.21           C  
ATOM   1396  HG2 GLU A  89     -37.073  21.133  27.390  1.00 83.21           H  
ATOM   1397  HG3 GLU A  89     -37.980  22.334  26.481  1.00 83.21           H  
ATOM   1398  CD  GLU A  89     -37.758  22.796  28.572  1.00 83.21           C  
ATOM   1399  OE1 GLU A  89     -38.743  22.209  29.077  1.00 83.21           O  
ATOM   1400  OE2 GLU A  89     -37.188  23.795  29.059  1.00 83.21           O  
ATOM   1401  N   ILE A  90     -36.969  21.151  23.980  1.00 85.76           N  
ATOM   1402  H   ILE A  90     -36.957  20.343  24.585  1.00 85.76           H  
ATOM   1403  CA  ILE A  90     -37.910  21.154  22.862  1.00 85.76           C  
ATOM   1404  HA  ILE A  90     -37.899  22.131  22.380  1.00 85.76           H  
ATOM   1405  C   ILE A  90     -39.292  20.938  23.449  1.00 85.76           C  
ATOM   1406  CB  ILE A  90     -37.553  20.112  21.781  1.00 85.76           C  
ATOM   1407  HB  ILE A  90     -37.661  19.111  22.196  1.00 85.76           H  
ATOM   1408  O   ILE A  90     -39.579  19.870  23.991  1.00 85.76           O  
ATOM   1409  CG1 ILE A  90     -36.098  20.293  21.294  1.00 85.76           C  
ATOM   1410 HG12 ILE A  90     -35.423  20.308  22.150  1.00 85.76           H  
ATOM   1411 HG13 ILE A  90     -36.004  21.248  20.778  1.00 85.76           H  
ATOM   1412  CG2 ILE A  90     -38.537  20.287  20.607  1.00 85.76           C  
ATOM   1413 HG21 ILE A  90     -39.552  20.053  20.927  1.00 85.76           H  
ATOM   1414 HG22 ILE A  90     -38.285  19.629  19.776  1.00 85.76           H  
ATOM   1415 HG23 ILE A  90     -38.512  21.315  20.244  1.00 85.76           H  
ATOM   1416  CD1 ILE A  90     -35.607  19.172  20.378  1.00 85.76           C  
ATOM   1417 HD11 ILE A  90     -36.197  19.121  19.463  1.00 85.76           H  
ATOM   1418 HD12 ILE A  90     -35.641  18.218  20.906  1.00 85.76           H  
ATOM   1419 HD13 ILE A  90     -34.573  19.385  20.110  1.00 85.76           H  
ATOM   1420  N   SER A  91     -40.133  21.964  23.348  1.00 86.30           N  
ATOM   1421  H   SER A  91     -39.804  22.815  22.914  1.00 86.30           H  
ATOM   1422  CA  SER A  91     -41.522  21.885  23.789  1.00 86.30           C  
ATOM   1423  HA  SER A  91     -41.539  21.652  24.854  1.00 86.30           H  
ATOM   1424  C   SER A  91     -42.260  20.786  23.028  1.00 86.30           C  
ATOM   1425  CB  SER A  91     -42.214  23.234  23.578  1.00 86.30           C  
ATOM   1426  HB2 SER A  91     -41.749  23.979  24.224  1.00 86.30           H  
ATOM   1427  HB3 SER A  91     -42.092  23.544  22.540  1.00 86.30           H  
ATOM   1428  O   SER A  91     -42.173  20.709  21.802  1.00 86.30           O  
ATOM   1429  OG  SER A  91     -43.597  23.146  23.874  1.00 86.30           O  
ATOM   1430  HG  SER A  91     -43.950  24.039  23.879  1.00 86.30           H  
ATOM   1431  N   ASP A  92     -43.059  19.989  23.741  1.00 83.98           N  
ATOM   1432  H   ASP A  92     -42.998  20.033  24.748  1.00 83.98           H  
ATOM   1433  CA  ASP A  92     -43.939  18.974  23.150  1.00 83.98           C  
ATOM   1434  HA  ASP A  92     -43.328  18.210  22.670  1.00 83.98           H  
ATOM   1435  C   ASP A  92     -44.869  19.566  22.069  1.00 83.98           C  
ATOM   1436  CB  ASP A  92     -44.790  18.312  24.255  1.00 83.98           C  
ATOM   1437  HB2 ASP A  92     -45.626  17.805  23.773  1.00 83.98           H  
ATOM   1438  HB3 ASP A  92     -45.213  19.088  24.892  1.00 83.98           H  
ATOM   1439  O   ASP A  92     -45.261  18.855  21.151  1.00 83.98           O  
ATOM   1440  CG  ASP A  92     -44.079  17.271  25.141  1.00 83.98           C  
ATOM   1441  OD1 ASP A  92     -42.870  17.384  25.429  1.00 83.98           O  
ATOM   1442  OD2 ASP A  92     -44.777  16.332  25.599  1.00 83.98           O  
ATOM   1443  N   GLN A  93     -45.194  20.865  22.137  1.00 85.37           N  
ATOM   1444  H   GLN A  93     -44.776  21.415  22.874  1.00 85.37           H  
ATOM   1445  CA  GLN A  93     -46.028  21.556  21.141  1.00 85.37           C  
ATOM   1446  HA  GLN A  93     -46.931  20.971  20.965  1.00 85.37           H  
ATOM   1447  C   GLN A  93     -45.339  21.733  19.780  1.00 85.37           C  
ATOM   1448  CB  GLN A  93     -46.426  22.939  21.674  1.00 85.37           C  
ATOM   1449  HB2 GLN A  93     -45.523  23.507  21.899  1.00 85.37           H  
ATOM   1450  HB3 GLN A  93     -46.974  23.470  20.896  1.00 85.37           H  
ATOM   1451  O   GLN A  93     -46.015  21.929  18.775  1.00 85.37           O  
ATOM   1452  CG  GLN A  93     -47.317  22.868  22.923  1.00 85.37           C  
ATOM   1453  HG2 GLN A  93     -48.230  22.326  22.677  1.00 85.37           H  
ATOM   1454  HG3 GLN A  93     -46.800  22.331  23.718  1.00 85.37           H  
ATOM   1455  CD  GLN A  93     -47.692  24.249  23.453  1.00 85.37           C  
ATOM   1456  NE2 GLN A  93     -48.593  24.329  24.406  1.00 85.37           N  
ATOM   1457 HE21 GLN A  93     -49.032  23.500  24.780  1.00 85.37           H  
ATOM   1458 HE22 GLN A  93     -48.793  25.265  24.730  1.00 85.37           H  
ATOM   1459  OE1 GLN A  93     -47.181  25.278  23.050  1.00 85.37           O  
ATOM   1460  N   MET A  94     -44.006  21.673  19.744  1.00 86.13           N  
ATOM   1461  H   MET A  94     -43.511  21.464  20.599  1.00 86.13           H  
ATOM   1462  CA  MET A  94     -43.214  21.764  18.514  1.00 86.13           C  
ATOM   1463  HA  MET A  94     -43.749  22.365  17.779  1.00 86.13           H  
ATOM   1464  C   MET A  94     -42.967  20.390  17.877  1.00 86.13           C  
ATOM   1465  CB  MET A  94     -41.873  22.448  18.816  1.00 86.13           C  
ATOM   1466  HB2 MET A  94     -41.317  21.853  19.540  1.00 86.13           H  
ATOM   1467  HB3 MET A  94     -41.290  22.492  17.896  1.00 86.13           H  
ATOM   1468  O   MET A  94     -42.390  20.308  16.795  1.00 86.13           O  
ATOM   1469  CG  MET A  94     -42.038  23.872  19.359  1.00 86.13           C  
ATOM   1470  HG2 MET A  94     -42.652  23.838  20.259  1.00 86.13           H  
ATOM   1471  HG3 MET A  94     -42.558  24.478  18.618  1.00 86.13           H  
ATOM   1472  SD  MET A  94     -40.474  24.681  19.791  1.00 86.13           S  
ATOM   1473  CE  MET A  94     -39.758  24.928  18.142  1.00 86.13           C  
ATOM   1474  HE1 MET A  94     -40.454  25.491  17.519  1.00 86.13           H  
ATOM   1475  HE2 MET A  94     -39.547  23.966  17.676  1.00 86.13           H  
ATOM   1476  HE3 MET A  94     -38.828  25.488  18.234  1.00 86.13           H  
ATOM   1477  N   LEU A  95     -43.357  19.307  18.554  1.00 89.01           N  
ATOM   1478  H   LEU A  95     -43.907  19.434  19.392  1.00 89.01           H  
ATOM   1479  CA  LEU A  95     -43.068  17.941  18.142  1.00 89.01           C  
ATOM   1480  HA  LEU A  95     -42.237  17.948  17.437  1.00 89.01           H  
ATOM   1481  C   LEU A  95     -44.261  17.314  17.421  1.00 89.01           C  
ATOM   1482  CB  LEU A  95     -42.660  17.114  19.373  1.00 89.01           C  
ATOM   1483  HB2 LEU A  95     -43.461  17.177  20.110  1.00 89.01           H  
ATOM   1484  HB3 LEU A  95     -42.574  16.069  19.076  1.00 89.01           H  
ATOM   1485  O   LEU A  95     -45.374  17.269  17.941  1.00 89.01           O  
ATOM   1486  CG  LEU A  95     -41.343  17.549  20.038  1.00 89.01           C  
ATOM   1487  HG  LEU A  95     -41.427  18.584  20.370  1.00 89.01           H  
ATOM   1488  CD1 LEU A  95     -41.078  16.670  21.262  1.00 89.01           C  
ATOM   1489 HD11 LEU A  95     -40.886  15.641  20.958  1.00 89.01           H  
ATOM   1490 HD12 LEU A  95     -41.941  16.691  21.928  1.00 89.01           H  
ATOM   1491 HD13 LEU A  95     -40.225  17.070  21.810  1.00 89.01           H  
ATOM   1492  CD2 LEU A  95     -40.151  17.427  19.084  1.00 89.01           C  
ATOM   1493 HD21 LEU A  95     -39.228  17.624  19.628  1.00 89.01           H  
ATOM   1494 HD22 LEU A  95     -40.234  18.172  18.292  1.00 89.01           H  
ATOM   1495 HD23 LEU A  95     -40.110  16.430  18.646  1.00 89.01           H  
ATOM   1496  N   GLU A  96     -44.001  16.716  16.259  1.00 91.30           N  
ATOM   1497  H   GLU A  96     -43.093  16.848  15.838  1.00 91.30           H  
ATOM   1498  CA  GLU A  96     -44.947  15.811  15.601  1.00 91.30           C  
ATOM   1499  HA  GLU A  96     -45.949  16.238  15.650  1.00 91.30           H  
ATOM   1500  C   GLU A  96     -44.977  14.460  16.330  1.00 91.30           C  
ATOM   1501  CB  GLU A  96     -44.588  15.617  14.125  1.00 91.30           C  
ATOM   1502  HB2 GLU A  96     -45.224  14.822  13.737  1.00 91.30           H  
ATOM   1503  HB3 GLU A  96     -43.549  15.299  14.047  1.00 91.30           H  
ATOM   1504  O   GLU A  96     -44.339  13.487  15.915  1.00 91.30           O  
ATOM   1505  CG  GLU A  96     -44.801  16.861  13.256  1.00 91.30           C  
ATOM   1506  HG2 GLU A  96     -44.144  17.657  13.607  1.00 91.30           H  
ATOM   1507  HG3 GLU A  96     -45.835  17.191  13.363  1.00 91.30           H  
ATOM   1508  CD  GLU A  96     -44.511  16.570  11.771  1.00 91.30           C  
ATOM   1509  OE1 GLU A  96     -44.507  17.544  10.989  1.00 91.30           O  
ATOM   1510  OE2 GLU A  96     -44.297  15.379  11.410  1.00 91.30           O  
ATOM   1511  N   LEU A  97     -45.690  14.412  17.456  1.00 91.99           N  
ATOM   1512  H   LEU A  97     -46.119  15.270  17.772  1.00 91.99           H  
ATOM   1513  CA  LEU A  97     -45.820  13.212  18.276  1.00 91.99           C  
ATOM   1514  HA  LEU A  97     -44.823  12.798  18.425  1.00 91.99           H  
ATOM   1515  C   LEU A  97     -46.659  12.140  17.570  1.00 91.99           C  
ATOM   1516  CB  LEU A  97     -46.413  13.572  19.647  1.00 91.99           C  
ATOM   1517  HB2 LEU A  97     -46.672  12.653  20.173  1.00 91.99           H  
ATOM   1518  HB3 LEU A  97     -47.336  14.126  19.481  1.00 91.99           H  
ATOM   1519  O   LEU A  97     -47.769  12.391  17.102  1.00 91.99           O  
ATOM   1520  CG  LEU A  97     -45.474  14.405  20.537  1.00 91.99           C  
ATOM   1521  HG  LEU A  97     -45.082  15.257  19.981  1.00 91.99           H  
ATOM   1522  CD1 LEU A  97     -46.271  14.931  21.730  1.00 91.99           C  
ATOM   1523 HD11 LEU A  97     -46.782  14.101  22.218  1.00 91.99           H  
ATOM   1524 HD12 LEU A  97     -45.604  15.459  22.411  1.00 91.99           H  
ATOM   1525 HD13 LEU A  97     -47.011  15.642  21.365  1.00 91.99           H  
ATOM   1526  CD2 LEU A  97     -44.301  13.577  21.076  1.00 91.99           C  
ATOM   1527 HD21 LEU A  97     -43.680  13.229  20.250  1.00 91.99           H  
ATOM   1528 HD22 LEU A  97     -44.671  12.710  21.622  1.00 91.99           H  
ATOM   1529 HD23 LEU A  97     -43.684  14.196  21.727  1.00 91.99           H  
ATOM   1530  N   ARG A  98     -46.123  10.923  17.537  1.00 94.18           N  
ATOM   1531  H   ARG A  98     -45.188  10.827  17.907  1.00 94.18           H  
ATOM   1532  CA  ARG A  98     -46.744   9.710  16.994  1.00 94.18           C  
ATOM   1533  HA  ARG A  98     -47.768   9.924  16.687  1.00 94.18           H  
ATOM   1534  C   ARG A  98     -46.785   8.645  18.073  1.00 94.18           C  
ATOM   1535  CB  ARG A  98     -45.930   9.206  15.796  1.00 94.18           C  
ATOM   1536  HB2 ARG A  98     -46.384   8.296  15.405  1.00 94.18           H  
ATOM   1537  HB3 ARG A  98     -44.920   8.974  16.136  1.00 94.18           H  
ATOM   1538  O   ARG A  98     -45.915   8.627  18.942  1.00 94.18           O  
ATOM   1539  CG  ARG A  98     -45.850  10.250  14.680  1.00 94.18           C  
ATOM   1540  HG2 ARG A  98     -46.850  10.461  14.301  1.00 94.18           H  
ATOM   1541  HG3 ARG A  98     -45.419  11.172  15.070  1.00 94.18           H  
ATOM   1542  CD  ARG A  98     -44.957   9.759  13.544  1.00 94.18           C  
ATOM   1543  HD2 ARG A  98     -44.002   9.436  13.958  1.00 94.18           H  
ATOM   1544  HD3 ARG A  98     -45.433   8.914  13.046  1.00 94.18           H  
ATOM   1545  NE  ARG A  98     -44.734  10.855  12.592  1.00 94.18           N  
ATOM   1546  HE  ARG A  98     -45.173  11.738  12.809  1.00 94.18           H  
ATOM   1547  NH1 ARG A  98     -43.251   9.769  11.221  1.00 94.18           N  
ATOM   1548 HH11 ARG A  98     -43.173   9.004  11.875  1.00 94.18           H  
ATOM   1549 HH12 ARG A  98     -42.636   9.786  10.420  1.00 94.18           H  
ATOM   1550  NH2 ARG A  98     -43.849  11.900  10.793  1.00 94.18           N  
ATOM   1551 HH21 ARG A  98     -43.235  11.943   9.992  1.00 94.18           H  
ATOM   1552 HH22 ARG A  98     -44.282  12.764  11.085  1.00 94.18           H  
ATOM   1553  CZ  ARG A  98     -43.951  10.829  11.538  1.00 94.18           C  
ATOM   1554  N   ASP A  99     -47.746   7.737  17.997  1.00 95.43           N  
ATOM   1555  H   ASP A  99     -48.472   7.824  17.300  1.00 95.43           H  
ATOM   1556  CA  ASP A  99     -47.839   6.644  18.962  1.00 95.43           C  
ATOM   1557  HA  ASP A  99     -47.807   7.066  19.966  1.00 95.43           H  
ATOM   1558  C   ASP A  99     -46.646   5.695  18.818  1.00 95.43           C  
ATOM   1559  CB  ASP A  99     -49.175   5.907  18.822  1.00 95.43           C  
ATOM   1560  HB2 ASP A  99     -49.171   5.047  19.493  1.00 95.43           H  
ATOM   1561  HB3 ASP A  99     -49.277   5.542  17.800  1.00 95.43           H  
ATOM   1562  O   ASP A  99     -46.347   5.190  17.733  1.00 95.43           O  
ATOM   1563  CG  ASP A  99     -50.372   6.794  19.180  1.00 95.43           C  
ATOM   1564  OD1 ASP A  99     -50.199   7.726  20.004  1.00 95.43           O  
ATOM   1565  OD2 ASP A  99     -51.448   6.541  18.599  1.00 95.43           O  
ATOM   1566  N   LEU A 100     -45.947   5.459  19.928  1.00 93.13           N  
ATOM   1567  H   LEU A 100     -46.312   5.828  20.795  1.00 93.13           H  
ATOM   1568  CA  LEU A 100     -44.869   4.485  19.998  1.00 93.13           C  
ATOM   1569  HA  LEU A 100     -44.241   4.611  19.115  1.00 93.13           H  
ATOM   1570  C   LEU A 100     -45.495   3.085  20.002  1.00 93.13           C  
ATOM   1571  CB  LEU A 100     -44.027   4.745  21.256  1.00 93.13           C  
ATOM   1572  HB2 LEU A 100     -43.725   5.791  21.289  1.00 93.13           H  
ATOM   1573  HB3 LEU A 100     -44.665   4.542  22.116  1.00 93.13           H  
ATOM   1574  O   LEU A 100     -46.313   2.805  20.879  1.00 93.13           O  
ATOM   1575  CG  LEU A 100     -42.780   3.855  21.366  1.00 93.13           C  
ATOM   1576  HG  LEU A 100     -43.045   2.826  21.124  1.00 93.13           H  
ATOM   1577  CD1 LEU A 100     -41.663   4.290  20.419  1.00 93.13           C  
ATOM   1578 HD11 LEU A 100     -40.834   3.586  20.483  1.00 93.13           H  
ATOM   1579 HD12 LEU A 100     -42.017   4.313  19.388  1.00 93.13           H  
ATOM   1580 HD13 LEU A 100     -41.307   5.283  20.693  1.00 93.13           H  
ATOM   1581  CD2 LEU A 100     -42.251   3.916  22.799  1.00 93.13           C  
ATOM   1582 HD21 LEU A 100     -42.999   3.517  23.484  1.00 93.13           H  
ATOM   1583 HD22 LEU A 100     -42.048   4.950  23.076  1.00 93.13           H  
ATOM   1584 HD23 LEU A 100     -41.340   3.323  22.886  1.00 93.13           H  
ATOM   1585  N   PRO A 101     -45.110   2.184  19.081  1.00 93.48           N  
ATOM   1586  CA  PRO A 101     -45.751   0.880  18.924  1.00 93.48           C  
ATOM   1587  HA  PRO A 101     -46.829   0.985  19.051  1.00 93.48           H  
ATOM   1588  C   PRO A 101     -45.260  -0.136  19.970  1.00 93.48           C  
ATOM   1589  CB  PRO A 101     -45.461   0.490  17.470  1.00 93.48           C  
ATOM   1590  HB2 PRO A 101     -45.495  -0.586  17.296  1.00 93.48           H  
ATOM   1591  HB3 PRO A 101     -46.168   0.995  16.812  1.00 93.48           H  
ATOM   1592  O   PRO A 101     -44.815  -1.225  19.617  1.00 93.48           O  
ATOM   1593  CG  PRO A 101     -44.065   1.067  17.255  1.00 93.48           C  
ATOM   1594  HG2 PRO A 101     -43.328   0.410  17.716  1.00 93.48           H  
ATOM   1595  HG3 PRO A 101     -43.845   1.222  16.198  1.00 93.48           H  
ATOM   1596  CD  PRO A 101     -44.129   2.386  18.021  1.00 93.48           C  
ATOM   1597  HD2 PRO A 101     -43.146   2.625  18.428  1.00 93.48           H  
ATOM   1598  HD3 PRO A 101     -44.470   3.179  17.355  1.00 93.48           H  
ATOM   1599  N   ILE A 102     -45.299   0.234  21.252  1.00 92.26           N  
ATOM   1600  H   ILE A 102     -45.741   1.119  21.455  1.00 92.26           H  
ATOM   1601  CA  ILE A 102     -45.073  -0.678  22.379  1.00 92.26           C  
ATOM   1602  HA  ILE A 102     -44.285  -1.379  22.106  1.00 92.26           H  
ATOM   1603  C   ILE A 102     -46.331  -1.505  22.635  1.00 92.26           C  
ATOM   1604  CB  ILE A 102     -44.625   0.066  23.657  1.00 92.26           C  
ATOM   1605  HB  ILE A 102     -44.589  -0.664  24.466  1.00 92.26           H  
ATOM   1606  O   ILE A 102     -47.450  -1.003  22.534  1.00 92.26           O  
ATOM   1607  CG1 ILE A 102     -45.607   1.188  24.074  1.00 92.26           C  
ATOM   1608 HG12 ILE A 102     -46.613   0.776  24.156  1.00 92.26           H  
ATOM   1609 HG13 ILE A 102     -45.620   1.971  23.315  1.00 92.26           H  
ATOM   1610  CG2 ILE A 102     -43.193   0.585  23.451  1.00 92.26           C  
ATOM   1611 HG21 ILE A 102     -42.814   1.051  24.360  1.00 92.26           H  
ATOM   1612 HG22 ILE A 102     -43.172   1.293  22.623  1.00 92.26           H  
ATOM   1613 HG23 ILE A 102     -42.541  -0.253  23.205  1.00 92.26           H  
ATOM   1614  CD1 ILE A 102     -45.273   1.830  25.420  1.00 92.26           C  
ATOM   1615 HD11 ILE A 102     -44.348   2.401  25.348  1.00 92.26           H  
ATOM   1616 HD12 ILE A 102     -46.076   2.511  25.704  1.00 92.26           H  
ATOM   1617 HD13 ILE A 102     -45.168   1.049  26.173  1.00 92.26           H  
ATOM   1618  N   SER A 103     -46.154  -2.768  23.002  1.00 91.81           N  
ATOM   1619  H   SER A 103     -45.210  -3.125  23.058  1.00 91.81           H  
ATOM   1620  CA  SER A 103     -47.251  -3.709  23.240  1.00 91.81           C  
ATOM   1621  HA  SER A 103     -47.870  -3.759  22.344  1.00 91.81           H  
ATOM   1622  C   SER A 103     -48.158  -3.320  24.414  1.00 91.81           C  
ATOM   1623  CB  SER A 103     -46.646  -5.092  23.495  1.00 91.81           C  
ATOM   1624  HB2 SER A 103     -47.449  -5.827  23.549  1.00 91.81           H  
ATOM   1625  HB3 SER A 103     -45.983  -5.360  22.672  1.00 91.81           H  
ATOM   1626  O   SER A 103     -49.320  -3.720  24.462  1.00 91.81           O  
ATOM   1627  OG  SER A 103     -45.918  -5.098  24.710  1.00 91.81           O  
ATOM   1628  HG  SER A 103     -45.106  -4.604  24.578  1.00 91.81           H  
ATOM   1629  N   GLY A 104     -47.629  -2.577  25.393  1.00 90.70           N  
ATOM   1630  H   GLY A 104     -46.658  -2.314  25.300  1.00 90.70           H  
ATOM   1631  CA  GLY A 104     -48.331  -2.264  26.639  1.00 90.70           C  
ATOM   1632  HA2 GLY A 104     -47.767  -1.507  27.183  1.00 90.70           H  
ATOM   1633  HA3 GLY A 104     -49.314  -1.858  26.397  1.00 90.70           H  
ATOM   1634  C   GLY A 104     -48.530  -3.467  27.570  1.00 90.70           C  
ATOM   1635  O   GLY A 104     -49.190  -3.324  28.605  1.00 90.70           O  
ATOM   1636  N   LYS A 105     -47.982  -4.641  27.216  1.00 93.79           N  
ATOM   1637  H   LYS A 105     -47.416  -4.666  26.379  1.00 93.79           H  
ATOM   1638  CA  LYS A 105     -48.083  -5.870  28.007  1.00 93.79           C  
ATOM   1639  HA  LYS A 105     -49.138  -6.035  28.229  1.00 93.79           H  
ATOM   1640  C   LYS A 105     -47.329  -5.714  29.339  1.00 93.79           C  
ATOM   1641  CB  LYS A 105     -47.558  -7.081  27.209  1.00 93.79           C  
ATOM   1642  HB2 LYS A 105     -47.440  -7.916  27.899  1.00 93.79           H  
ATOM   1643  HB3 LYS A 105     -46.576  -6.849  26.799  1.00 93.79           H  
ATOM   1644  O   LYS A 105     -46.258  -5.099  29.369  1.00 93.79           O  
ATOM   1645  CG  LYS A 105     -48.504  -7.528  26.076  1.00 93.79           C  
ATOM   1646  HG2 LYS A 105     -49.485  -7.737  26.503  1.00 93.79           H  
ATOM   1647  HG3 LYS A 105     -48.606  -6.732  25.339  1.00 93.79           H  
ATOM   1648  CD  LYS A 105     -47.976  -8.804  25.394  1.00 93.79           C  
ATOM   1649  HD2 LYS A 105     -47.054  -8.573  24.861  1.00 93.79           H  
ATOM   1650  HD3 LYS A 105     -47.753  -9.535  26.172  1.00 93.79           H  
ATOM   1651  CE  LYS A 105     -48.989  -9.444  24.430  1.00 93.79           C  
ATOM   1652  HE2 LYS A 105     -49.199  -8.753  23.613  1.00 93.79           H  
ATOM   1653  HE3 LYS A 105     -49.913  -9.615  24.982  1.00 93.79           H  
ATOM   1654  NZ  LYS A 105     -48.496 -10.747  23.899  1.00 93.79           N  
ATOM   1655  HZ1 LYS A 105     -47.704 -10.646  23.280  1.00 93.79           H  
ATOM   1656  HZ2 LYS A 105     -48.132 -11.353  24.621  1.00 93.79           H  
ATOM   1657  HZ3 LYS A 105     -49.197 -11.298  23.425  1.00 93.79           H  
ATOM   1658  N   PRO A 106     -47.866  -6.244  30.453  1.00 94.62           N  
ATOM   1659  CA  PRO A 106     -47.145  -6.259  31.716  1.00 94.62           C  
ATOM   1660  HA  PRO A 106     -46.781  -5.257  31.944  1.00 94.62           H  
ATOM   1661  C   PRO A 106     -45.953  -7.224  31.653  1.00 94.62           C  
ATOM   1662  CB  PRO A 106     -48.170  -6.685  32.767  1.00 94.62           C  
ATOM   1663  HB2 PRO A 106     -48.748  -5.820  33.091  1.00 94.62           H  
ATOM   1664  HB3 PRO A 106     -47.711  -7.183  33.621  1.00 94.62           H  
ATOM   1665  O   PRO A 106     -45.966  -8.213  30.924  1.00 94.62           O  
ATOM   1666  CG  PRO A 106     -49.061  -7.633  31.967  1.00 94.62           C  
ATOM   1667  HG2 PRO A 106     -50.045  -7.734  32.425  1.00 94.62           H  
ATOM   1668  HG3 PRO A 106     -48.585  -8.610  31.889  1.00 94.62           H  
ATOM   1669  CD  PRO A 106     -49.121  -6.975  30.586  1.00 94.62           C  
ATOM   1670  HD2 PRO A 106     -49.956  -6.276  30.543  1.00 94.62           H  
ATOM   1671  HD3 PRO A 106     -49.223  -7.740  29.817  1.00 94.62           H  
ATOM   1672  N   PHE A 107     -44.939  -6.954  32.463  1.00 96.16           N  
ATOM   1673  H   PHE A 107     -44.994  -6.114  33.022  1.00 96.16           H  
ATOM   1674  CA  PHE A 107     -43.750  -7.779  32.647  1.00 96.16           C  
ATOM   1675  HA  PHE A 107     -43.963  -8.803  32.340  1.00 96.16           H  
ATOM   1676  C   PHE A 107     -43.365  -7.814  34.132  1.00 96.16           C  
ATOM   1677  CB  PHE A 107     -42.625  -7.251  31.747  1.00 96.16           C  
ATOM   1678  HB2 PHE A 107     -41.727  -7.850  31.901  1.00 96.16           H  
ATOM   1679  HB3 PHE A 107     -42.925  -7.391  30.708  1.00 96.16           H  
ATOM   1680  O   PHE A 107     -43.840  -7.002  34.929  1.00 96.16           O  
ATOM   1681  CG  PHE A 107     -42.255  -5.799  31.955  1.00 96.16           C  
ATOM   1682  CD1 PHE A 107     -42.813  -4.800  31.138  1.00 96.16           C  
ATOM   1683  HD1 PHE A 107     -43.536  -5.063  30.381  1.00 96.16           H  
ATOM   1684  CD2 PHE A 107     -41.325  -5.451  32.947  1.00 96.16           C  
ATOM   1685  HD2 PHE A 107     -40.912  -6.213  33.592  1.00 96.16           H  
ATOM   1686  CE1 PHE A 107     -42.418  -3.461  31.297  1.00 96.16           C  
ATOM   1687  HE1 PHE A 107     -42.840  -2.704  30.652  1.00 96.16           H  
ATOM   1688  CE2 PHE A 107     -40.906  -4.117  33.083  1.00 96.16           C  
ATOM   1689  HE2 PHE A 107     -40.172  -3.860  33.832  1.00 96.16           H  
ATOM   1690  CZ  PHE A 107     -41.454  -3.118  32.261  1.00 96.16           C  
ATOM   1691  HZ  PHE A 107     -41.133  -2.093  32.372  1.00 96.16           H  
ATOM   1692  N   GLN A 108     -42.523  -8.766  34.530  1.00 95.02           N  
ATOM   1693  H   GLN A 108     -42.127  -9.375  33.829  1.00 95.02           H  
ATOM   1694  CA  GLN A 108     -42.021  -8.867  35.902  1.00 95.02           C  
ATOM   1695  HA  GLN A 108     -42.545  -8.140  36.522  1.00 95.02           H  
ATOM   1696  C   GLN A 108     -40.538  -8.525  35.970  1.00 95.02           C  
ATOM   1697  CB  GLN A 108     -42.284 -10.247  36.515  1.00 95.02           C  
ATOM   1698  HB2 GLN A 108     -41.861 -10.267  37.520  1.00 95.02           H  
ATOM   1699  HB3 GLN A 108     -41.779 -11.010  35.924  1.00 95.02           H  
ATOM   1700  O   GLN A 108     -39.760  -8.926  35.108  1.00 95.02           O  
ATOM   1701  CG  GLN A 108     -43.775 -10.582  36.614  1.00 95.02           C  
ATOM   1702  HG2 GLN A 108     -44.258  -9.848  37.259  1.00 95.02           H  
ATOM   1703  HG3 GLN A 108     -44.229 -10.525  35.625  1.00 95.02           H  
ATOM   1704  CD  GLN A 108     -44.028 -11.979  37.174  1.00 95.02           C  
ATOM   1705  NE2 GLN A 108     -45.266 -12.302  37.478  1.00 95.02           N  
ATOM   1706 HE21 GLN A 108     -46.017 -11.713  37.150  1.00 95.02           H  
ATOM   1707 HE22 GLN A 108     -45.378 -13.263  37.768  1.00 95.02           H  
ATOM   1708  OE1 GLN A 108     -43.158 -12.817  37.332  1.00 95.02           O  
ATOM   1709  N   ILE A 109     -40.145  -7.822  37.026  1.00 94.26           N  
ATOM   1710  H   ILE A 109     -40.843  -7.567  37.711  1.00 94.26           H  
ATOM   1711  CA  ILE A 109     -38.754  -7.496  37.334  1.00 94.26           C  
ATOM   1712  HA  ILE A 109     -38.106  -7.814  36.518  1.00 94.26           H  
ATOM   1713  C   ILE A 109     -38.389  -8.281  38.588  1.00 94.26           C  
ATOM   1714  CB  ILE A 109     -38.558  -5.978  37.539  1.00 94.26           C  
ATOM   1715  HB  ILE A 109     -39.050  -5.699  38.471  1.00 94.26           H  
ATOM   1716  O   ILE A 109     -39.014  -8.101  39.635  1.00 94.26           O  
ATOM   1717  CG1 ILE A 109     -39.167  -5.129  36.396  1.00 94.26           C  
ATOM   1718 HG12 ILE A 109     -38.572  -5.253  35.491  1.00 94.26           H  
ATOM   1719 HG13 ILE A 109     -40.183  -5.459  36.179  1.00 94.26           H  
ATOM   1720  CG2 ILE A 109     -37.057  -5.675  37.692  1.00 94.26           C  
ATOM   1721 HG21 ILE A 109     -36.619  -6.289  38.479  1.00 94.26           H  
ATOM   1722 HG22 ILE A 109     -36.904  -4.632  37.969  1.00 94.26           H  
ATOM   1723 HG23 ILE A 109     -36.535  -5.878  36.757  1.00 94.26           H  
ATOM   1724  CD1 ILE A 109     -39.265  -3.638  36.740  1.00 94.26           C  
ATOM   1725 HD11 ILE A 109     -38.276  -3.209  36.902  1.00 94.26           H  
ATOM   1726 HD12 ILE A 109     -39.747  -3.100  35.924  1.00 94.26           H  
ATOM   1727 HD13 ILE A 109     -39.864  -3.506  37.642  1.00 94.26           H  
ATOM   1728  N   ARG A 110     -37.390  -9.157  38.482  1.00 91.87           N  
ATOM   1729  H   ARG A 110     -36.895  -9.212  37.604  1.00 91.87           H  
ATOM   1730  CA  ARG A 110     -36.809  -9.843  39.638  1.00 91.87           C  
ATOM   1731  HA  ARG A 110     -37.521  -9.858  40.463  1.00 91.87           H  
ATOM   1732  C   ARG A 110     -35.594  -9.067  40.099  1.00 91.87           C  
ATOM   1733  CB  ARG A 110     -36.427 -11.282  39.293  1.00 91.87           C  
ATOM   1734  HB2 ARG A 110     -35.786 -11.284  38.411  1.00 91.87           H  
ATOM   1735  HB3 ARG A 110     -35.861 -11.695  40.128  1.00 91.87           H  
ATOM   1736  O   ARG A 110     -34.687  -8.809  39.308  1.00 91.87           O  
ATOM   1737  CG  ARG A 110     -37.656 -12.162  39.050  1.00 91.87           C  
ATOM   1738  HG2 ARG A 110     -38.301 -12.129  39.928  1.00 91.87           H  
ATOM   1739  HG3 ARG A 110     -38.209 -11.807  38.180  1.00 91.87           H  
ATOM   1740  CD  ARG A 110     -37.189 -13.598  38.812  1.00 91.87           C  
ATOM   1741  HD2 ARG A 110     -36.615 -13.622  37.886  1.00 91.87           H  
ATOM   1742  HD3 ARG A 110     -36.539 -13.901  39.634  1.00 91.87           H  
ATOM   1743  NE  ARG A 110     -38.322 -14.533  38.730  1.00 91.87           N  
ATOM   1744  HE  ARG A 110     -39.213 -14.199  39.068  1.00 91.87           H  
ATOM   1745  NH1 ARG A 110     -37.172 -16.264  37.753  1.00 91.87           N  
ATOM   1746 HH11 ARG A 110     -36.368 -15.660  37.661  1.00 91.87           H  
ATOM   1747 HH12 ARG A 110     -37.171 -17.151  37.269  1.00 91.87           H  
ATOM   1748  NH2 ARG A 110     -39.361 -16.469  38.136  1.00 91.87           N  
ATOM   1749 HH21 ARG A 110     -40.242 -16.081  38.440  1.00 91.87           H  
ATOM   1750 HH22 ARG A 110     -39.326 -17.390  37.722  1.00 91.87           H  
ATOM   1751  CZ  ARG A 110     -38.276 -15.753  38.224  1.00 91.87           C  
ATOM   1752  N   MET A 111     -35.561  -8.726  41.373  1.00 87.10           N  
ATOM   1753  H   MET A 111     -36.322  -9.009  41.974  1.00 87.10           H  
ATOM   1754  CA  MET A 111     -34.487  -7.968  41.984  1.00 87.10           C  
ATOM   1755  HA  MET A 111     -33.662  -7.895  41.276  1.00 87.10           H  
ATOM   1756  C   MET A 111     -33.962  -8.661  43.235  1.00 87.10           C  
ATOM   1757  CB  MET A 111     -34.947  -6.551  42.330  1.00 87.10           C  
ATOM   1758  HB2 MET A 111     -35.651  -6.602  43.161  1.00 87.10           H  
ATOM   1759  HB3 MET A 111     -34.067  -5.993  42.650  1.00 87.10           H  
ATOM   1760  O   MET A 111     -34.615  -9.526  43.807  1.00 87.10           O  
ATOM   1761  CG  MET A 111     -35.603  -5.792  41.174  1.00 87.10           C  
ATOM   1762  HG2 MET A 111     -35.073  -6.033  40.252  1.00 87.10           H  
ATOM   1763  HG3 MET A 111     -36.633  -6.135  41.074  1.00 87.10           H  
ATOM   1764  SD  MET A 111     -35.603  -3.986  41.368  1.00 87.10           S  
ATOM   1765  CE  MET A 111     -35.884  -3.824  43.156  1.00 87.10           C  
ATOM   1766  HE1 MET A 111     -35.799  -2.775  43.440  1.00 87.10           H  
ATOM   1767  HE2 MET A 111     -36.866  -4.216  43.417  1.00 87.10           H  
ATOM   1768  HE3 MET A 111     -35.118  -4.359  43.718  1.00 87.10           H  
ATOM   1769  N   LYS A 112     -32.766  -8.261  43.655  1.00 84.42           N  
ATOM   1770  H   LYS A 112     -32.274  -7.590  43.081  1.00 84.42           H  
ATOM   1771  CA  LYS A 112     -32.181  -8.605  44.947  1.00 84.42           C  
ATOM   1772  HA  LYS A 112     -32.976  -8.767  45.675  1.00 84.42           H  
ATOM   1773  C   LYS A 112     -31.313  -7.436  45.395  1.00 84.42           C  
ATOM   1774  CB  LYS A 112     -31.363  -9.896  44.794  1.00 84.42           C  
ATOM   1775  HB2 LYS A 112     -30.530  -9.713  44.116  1.00 84.42           H  
ATOM   1776  HB3 LYS A 112     -31.994 -10.676  44.367  1.00 84.42           H  
ATOM   1777  O   LYS A 112     -30.383  -7.086  44.675  1.00 84.42           O  
ATOM   1778  CG  LYS A 112     -30.832 -10.381  46.147  1.00 84.42           C  
ATOM   1779  HG2 LYS A 112     -30.335  -9.561  46.663  1.00 84.42           H  
ATOM   1780  HG3 LYS A 112     -31.667 -10.723  46.758  1.00 84.42           H  
ATOM   1781  CD  LYS A 112     -29.818 -11.514  45.970  1.00 84.42           C  
ATOM   1782  HD2 LYS A 112     -30.274 -12.354  45.445  1.00 84.42           H  
ATOM   1783  HD3 LYS A 112     -28.976 -11.134  45.391  1.00 84.42           H  
ATOM   1784  CE  LYS A 112     -29.342 -11.958  47.357  1.00 84.42           C  
ATOM   1785  HE2 LYS A 112     -29.988 -12.759  47.715  1.00 84.42           H  
ATOM   1786  HE3 LYS A 112     -29.453 -11.116  48.041  1.00 84.42           H  
ATOM   1787  NZ  LYS A 112     -27.920 -12.375  47.351  1.00 84.42           N  
ATOM   1788  HZ1 LYS A 112     -27.329 -11.573  47.183  1.00 84.42           H  
ATOM   1789  HZ2 LYS A 112     -27.719 -13.076  46.652  1.00 84.42           H  
ATOM   1790  HZ3 LYS A 112     -27.635 -12.696  48.265  1.00 84.42           H  
ATOM   1791  N   HIS A 113     -31.618  -6.845  46.548  1.00 79.20           N  
ATOM   1792  H   HIS A 113     -32.384  -7.224  47.088  1.00 79.20           H  
ATOM   1793  CA  HIS A 113     -30.864  -5.718  47.122  1.00 79.20           C  
ATOM   1794  HA  HIS A 113     -31.467  -5.318  47.937  1.00 79.20           H  
ATOM   1795  C   HIS A 113     -30.659  -4.544  46.137  1.00 79.20           C  
ATOM   1796  CB  HIS A 113     -29.550  -6.219  47.751  1.00 79.20           C  
ATOM   1797  HB2 HIS A 113     -29.072  -5.390  48.273  1.00 79.20           H  
ATOM   1798  HB3 HIS A 113     -28.873  -6.534  46.956  1.00 79.20           H  
ATOM   1799  O   HIS A 113     -29.556  -4.042  45.962  1.00 79.20           O  
ATOM   1800  CG  HIS A 113     -29.703  -7.358  48.728  1.00 79.20           C  
ATOM   1801  CD2 HIS A 113     -30.748  -7.589  49.584  1.00 79.20           C  
ATOM   1802  HD2 HIS A 113     -31.644  -6.993  49.673  1.00 79.20           H  
ATOM   1803  ND1 HIS A 113     -28.767  -8.338  48.967  1.00 79.20           N  
ATOM   1804  HD1 HIS A 113     -27.788  -8.289  48.722  1.00 79.20           H  
ATOM   1805  CE1 HIS A 113     -29.239  -9.133  49.936  1.00 79.20           C  
ATOM   1806  HE1 HIS A 113     -28.671  -9.917  50.414  1.00 79.20           H  
ATOM   1807  NE2 HIS A 113     -30.456  -8.737  50.325  1.00 79.20           N  
ATOM   1808  N   GLY A 114     -31.716  -4.154  45.415  1.00 79.98           N  
ATOM   1809  H   GLY A 114     -32.608  -4.587  45.606  1.00 79.98           H  
ATOM   1810  CA  GLY A 114     -31.666  -3.060  44.429  1.00 79.98           C  
ATOM   1811  HA2 GLY A 114     -32.678  -2.700  44.243  1.00 79.98           H  
ATOM   1812  HA3 GLY A 114     -31.098  -2.235  44.860  1.00 79.98           H  
ATOM   1813  C   GLY A 114     -31.027  -3.412  43.074  1.00 79.98           C  
ATOM   1814  O   GLY A 114     -31.159  -2.644  42.118  1.00 79.98           O  
ATOM   1815  N   LEU A 115     -30.406  -4.590  42.944  1.00 88.32           N  
ATOM   1816  H   LEU A 115     -30.274  -5.150  43.774  1.00 88.32           H  
ATOM   1817  CA  LEU A 115     -29.902  -5.123  41.675  1.00 88.32           C  
ATOM   1818  HA  LEU A 115     -29.591  -4.295  41.039  1.00 88.32           H  
ATOM   1819  C   LEU A 115     -30.984  -5.906  40.935  1.00 88.32           C  
ATOM   1820  CB  LEU A 115     -28.682  -6.018  41.922  1.00 88.32           C  
ATOM   1821  HB2 LEU A 115     -28.943  -6.765  42.671  1.00 88.32           H  
ATOM   1822  HB3 LEU A 115     -28.444  -6.551  41.001  1.00 88.32           H  
ATOM   1823  O   LEU A 115     -31.630  -6.778  41.518  1.00 88.32           O  
ATOM   1824  CG  LEU A 115     -27.432  -5.251  42.381  1.00 88.32           C  
ATOM   1825  HG  LEU A 115     -27.672  -4.575  43.201  1.00 88.32           H  
ATOM   1826  CD1 LEU A 115     -26.418  -6.276  42.872  1.00 88.32           C  
ATOM   1827 HD11 LEU A 115     -25.506  -5.762  43.176  1.00 88.32           H  
ATOM   1828 HD12 LEU A 115     -26.826  -6.783  43.746  1.00 88.32           H  
ATOM   1829 HD13 LEU A 115     -26.195  -6.996  42.085  1.00 88.32           H  
ATOM   1830  CD2 LEU A 115     -26.817  -4.463  41.221  1.00 88.32           C  
ATOM   1831 HD21 LEU A 115     -26.695  -5.099  40.344  1.00 88.32           H  
ATOM   1832 HD22 LEU A 115     -27.449  -3.610  40.975  1.00 88.32           H  
ATOM   1833 HD23 LEU A 115     -25.837  -4.088  41.515  1.00 88.32           H  
ATOM   1834  N   ILE A 116     -31.138  -5.662  39.635  1.00 90.63           N  
ATOM   1835  H   ILE A 116     -30.497  -5.034  39.171  1.00 90.63           H  
ATOM   1836  CA  ILE A 116     -32.073  -6.397  38.785  1.00 90.63           C  
ATOM   1837  HA  ILE A 116     -32.938  -6.684  39.382  1.00 90.63           H  
ATOM   1838  C   ILE A 116     -31.384  -7.670  38.307  1.00 90.63           C  
ATOM   1839  CB  ILE A 116     -32.593  -5.517  37.635  1.00 90.63           C  
ATOM   1840  HB  ILE A 116     -31.740  -5.118  37.087  1.00 90.63           H  
ATOM   1841  O   ILE A 116     -30.350  -7.644  37.643  1.00 90.63           O  
ATOM   1842  CG1 ILE A 116     -33.423  -4.350  38.220  1.00 90.63           C  
ATOM   1843 HG12 ILE A 116     -32.917  -3.909  39.079  1.00 90.63           H  
ATOM   1844 HG13 ILE A 116     -34.374  -4.749  38.574  1.00 90.63           H  
ATOM   1845  CG2 ILE A 116     -33.456  -6.361  36.674  1.00 90.63           C  
ATOM   1846 HG21 ILE A 116     -34.220  -6.905  37.230  1.00 90.63           H  
ATOM   1847 HG22 ILE A 116     -33.951  -5.724  35.940  1.00 90.63           H  
ATOM   1848 HG23 ILE A 116     -32.832  -7.073  36.135  1.00 90.63           H  
ATOM   1849  CD1 ILE A 116     -33.716  -3.213  37.241  1.00 90.63           C  
ATOM   1850 HD11 ILE A 116     -33.514  -3.522  36.216  1.00 90.63           H  
ATOM   1851 HD12 ILE A 116     -34.758  -2.910  37.343  1.00 90.63           H  
ATOM   1852 HD13 ILE A 116     -33.094  -2.349  37.475  1.00 90.63           H  
ATOM   1853  N   ARG A 117     -31.966  -8.808  38.674  1.00 88.56           N  
ATOM   1854  H   ARG A 117     -32.850  -8.743  39.157  1.00 88.56           H  
ATOM   1855  CA  ARG A 117     -31.430 -10.134  38.365  1.00 88.56           C  
ATOM   1856  HA  ARG A 117     -30.365 -10.054  38.149  1.00 88.56           H  
ATOM   1857  C   ARG A 117     -32.017 -10.705  37.088  1.00 88.56           C  
ATOM   1858  CB  ARG A 117     -31.643 -11.072  39.566  1.00 88.56           C  
ATOM   1859  HB2 ARG A 117     -31.301 -12.071  39.298  1.00 88.56           H  
ATOM   1860  HB3 ARG A 117     -32.709 -11.131  39.785  1.00 88.56           H  
ATOM   1861  O   ARG A 117     -31.313 -11.419  36.394  1.00 88.56           O  
ATOM   1862  CG  ARG A 117     -30.900 -10.621  40.838  1.00 88.56           C  
ATOM   1863  HG2 ARG A 117     -31.145 -11.314  41.643  1.00 88.56           H  
ATOM   1864  HG3 ARG A 117     -31.240  -9.629  41.133  1.00 88.56           H  
ATOM   1865  CD  ARG A 117     -29.376 -10.605  40.645  1.00 88.56           C  
ATOM   1866  HD2 ARG A 117     -29.056 -11.606  40.357  1.00 88.56           H  
ATOM   1867  HD3 ARG A 117     -29.124  -9.911  39.843  1.00 88.56           H  
ATOM   1868  NE  ARG A 117     -28.661 -10.174  41.865  1.00 88.56           N  
ATOM   1869  HE  ARG A 117     -29.181  -9.609  42.521  1.00 88.56           H  
ATOM   1870  NH1 ARG A 117     -26.569 -10.924  41.270  1.00 88.56           N  
ATOM   1871 HH11 ARG A 117     -25.582 -10.966  41.478  1.00 88.56           H  
ATOM   1872 HH12 ARG A 117     -26.952 -11.304  40.416  1.00 88.56           H  
ATOM   1873  NH2 ARG A 117     -26.815  -9.785  43.162  1.00 88.56           N  
ATOM   1874 HH21 ARG A 117     -25.811  -9.736  43.257  1.00 88.56           H  
ATOM   1875 HH22 ARG A 117     -27.350  -9.213  43.799  1.00 88.56           H  
ATOM   1876  CZ  ARG A 117     -27.362 -10.301  42.096  1.00 88.56           C  
ATOM   1877  N   ASP A 118     -33.274 -10.392  36.784  1.00 91.53           N  
ATOM   1878  H   ASP A 118     -33.784  -9.769  37.393  1.00 91.53           H  
ATOM   1879  CA  ASP A 118     -33.946 -10.875  35.580  1.00 91.53           C  
ATOM   1880  HA  ASP A 118     -33.241 -10.846  34.749  1.00 91.53           H  
ATOM   1881  C   ASP A 118     -35.150  -9.988  35.236  1.00 91.53           C  
ATOM   1882  CB  ASP A 118     -34.379 -12.337  35.797  1.00 91.53           C  
ATOM   1883  HB2 ASP A 118     -35.231 -12.356  36.478  1.00 91.53           H  
ATOM   1884  HB3 ASP A 118     -33.569 -12.891  36.270  1.00 91.53           H  
ATOM   1885  O   ASP A 118     -35.743  -9.335  36.101  1.00 91.53           O  
ATOM   1886  CG  ASP A 118     -34.757 -13.090  34.520  1.00 91.53           C  
ATOM   1887  OD1 ASP A 118     -34.589 -12.562  33.397  1.00 91.53           O  
ATOM   1888  OD2 ASP A 118     -35.279 -14.219  34.669  1.00 91.53           O  
ATOM   1889  N   LEU A 119     -35.538 -10.011  33.968  1.00 93.38           N  
ATOM   1890  H   LEU A 119     -35.071 -10.680  33.373  1.00 93.38           H  
ATOM   1891  CA  LEU A 119     -36.752  -9.395  33.454  1.00 93.38           C  
ATOM   1892  HA  LEU A 119     -37.355  -9.025  34.283  1.00 93.38           H  
ATOM   1893  C   LEU A 119     -37.548 -10.483  32.727  1.00 93.38           C  
ATOM   1894  CB  LEU A 119     -36.348  -8.195  32.577  1.00 93.38           C  
ATOM   1895  HB2 LEU A 119     -35.793  -7.487  33.192  1.00 93.38           H  
ATOM   1896  HB3 LEU A 119     -35.650  -8.525  31.807  1.00 93.38           H  
ATOM   1897  O   LEU A 119     -37.042 -11.092  31.786  1.00 93.38           O  
ATOM   1898  CG  LEU A 119     -37.520  -7.470  31.903  1.00 93.38           C  
ATOM   1899  HG  LEU A 119     -38.267  -8.185  31.558  1.00 93.38           H  
ATOM   1900  CD1 LEU A 119     -38.157  -6.509  32.896  1.00 93.38           C  
ATOM   1901 HD11 LEU A 119     -38.889  -5.900  32.364  1.00 93.38           H  
ATOM   1902 HD12 LEU A 119     -37.401  -5.850  33.322  1.00 93.38           H  
ATOM   1903 HD13 LEU A 119     -38.646  -7.069  33.693  1.00 93.38           H  
ATOM   1904  CD2 LEU A 119     -37.044  -6.653  30.700  1.00 93.38           C  
ATOM   1905 HD21 LEU A 119     -36.583  -7.319  29.970  1.00 93.38           H  
ATOM   1906 HD22 LEU A 119     -36.318  -5.905  31.020  1.00 93.38           H  
ATOM   1907 HD23 LEU A 119     -37.894  -6.157  30.232  1.00 93.38           H  
ATOM   1908  N   ILE A 120     -38.781 -10.727  33.164  1.00 95.01           N  
ATOM   1909  H   ILE A 120     -39.138 -10.151  33.913  1.00 95.01           H  
ATOM   1910  CA  ILE A 120     -39.678 -11.733  32.588  1.00 95.01           C  
ATOM   1911  HA  ILE A 120     -39.110 -12.381  31.921  1.00 95.01           H  
ATOM   1912  C   ILE A 120     -40.740 -11.011  31.784  1.00 95.01           C  
ATOM   1913  CB  ILE A 120     -40.323 -12.621  33.662  1.00 95.01           C  
ATOM   1914  HB  ILE A 120     -40.924 -11.984  34.310  1.00 95.01           H  
ATOM   1915  O   ILE A 120     -41.565 -10.286  32.341  1.00 95.01           O  
ATOM   1916  CG1 ILE A 120     -39.233 -13.296  34.508  1.00 95.01           C  
ATOM   1917 HG12 ILE A 120     -38.647 -13.969  33.881  1.00 95.01           H  
ATOM   1918 HG13 ILE A 120     -38.558 -12.545  34.919  1.00 95.01           H  
ATOM   1919  CG2 ILE A 120     -41.258 -13.668  33.023  1.00 95.01           C  
ATOM   1920 HG21 ILE A 120     -42.006 -13.190  32.391  1.00 95.01           H  
ATOM   1921 HG22 ILE A 120     -41.796 -14.217  33.796  1.00 95.01           H  
ATOM   1922 HG23 ILE A 120     -40.680 -14.362  32.414  1.00 95.01           H  
ATOM   1923  CD1 ILE A 120     -39.792 -14.074  35.690  1.00 95.01           C  
ATOM   1924 HD11 ILE A 120     -40.393 -14.922  35.361  1.00 95.01           H  
ATOM   1925 HD12 ILE A 120     -38.920 -14.454  36.222  1.00 95.01           H  
ATOM   1926 HD13 ILE A 120     -40.374 -13.420  36.339  1.00 95.01           H  
ATOM   1927  N   VAL A 121     -40.723 -11.226  30.479  1.00 94.79           N  
ATOM   1928  H   VAL A 121     -40.100 -11.937  30.122  1.00 94.79           H  
ATOM   1929  CA  VAL A 121     -41.641 -10.595  29.533  1.00 94.79           C  
ATOM   1930  HA  VAL A 121     -42.260  -9.865  30.054  1.00 94.79           H  
ATOM   1931  C   VAL A 121     -42.585 -11.634  28.954  1.00 94.79           C  
ATOM   1932  CB  VAL A 121     -40.875  -9.841  28.431  1.00 94.79           C  
ATOM   1933  HB  VAL A 121     -41.599  -9.349  27.781  1.00 94.79           H  
ATOM   1934  O   VAL A 121     -42.346 -12.835  29.065  1.00 94.79           O  
ATOM   1935  CG1 VAL A 121     -39.984  -8.746  29.037  1.00 94.79           C  
ATOM   1936 HG11 VAL A 121     -39.548  -8.144  28.240  1.00 94.79           H  
ATOM   1937 HG12 VAL A 121     -40.579  -8.097  29.680  1.00 94.79           H  
ATOM   1938 HG13 VAL A 121     -39.180  -9.196  29.619  1.00 94.79           H  
ATOM   1939  CG2 VAL A 121     -40.014 -10.772  27.568  1.00 94.79           C  
ATOM   1940 HG21 VAL A 121     -39.465 -10.193  26.826  1.00 94.79           H  
ATOM   1941 HG22 VAL A 121     -40.650 -11.483  27.040  1.00 94.79           H  
ATOM   1942 HG23 VAL A 121     -39.310 -11.331  28.184  1.00 94.79           H  
ATOM   1943  N   ASP A 122     -43.664 -11.178  28.332  1.00 94.49           N  
ATOM   1944  H   ASP A 122     -43.824 -10.184  28.261  1.00 94.49           H  
ATOM   1945  CA  ASP A 122     -44.473 -12.065  27.509  1.00 94.49           C  
ATOM   1946  HA  ASP A 122     -44.687 -12.974  28.071  1.00 94.49           H  
ATOM   1947  C   ASP A 122     -43.691 -12.446  26.245  1.00 94.49           C  
ATOM   1948  CB  ASP A 122     -45.803 -11.388  27.198  1.00 94.49           C  
ATOM   1949  HB2 ASP A 122     -46.278 -11.063  28.123  1.00 94.49           H  
ATOM   1950  HB3 ASP A 122     -45.636 -10.501  26.587  1.00 94.49           H  
ATOM   1951  O   ASP A 122     -43.090 -11.584  25.594  1.00 94.49           O  
ATOM   1952  CG  ASP A 122     -46.731 -12.347  26.475  1.00 94.49           C  
ATOM   1953  OD1 ASP A 122     -46.721 -12.309  25.224  1.00 94.49           O  
ATOM   1954  OD2 ASP A 122     -47.469 -13.066  27.175  1.00 94.49           O  
ATOM   1955  N   ARG A 123     -43.688 -13.736  25.902  1.00 90.79           N  
ATOM   1956  H   ARG A 123     -44.140 -14.384  26.531  1.00 90.79           H  
ATOM   1957  CA  ARG A 123     -42.906 -14.285  24.787  1.00 90.79           C  
ATOM   1958  HA  ARG A 123     -41.847 -14.176  25.021  1.00 90.79           H  
ATOM   1959  C   ARG A 123     -43.150 -13.556  23.460  1.00 90.79           C  
ATOM   1960  CB  ARG A 123     -43.235 -15.777  24.674  1.00 90.79           C  
ATOM   1961  HB2 ARG A 123     -44.272 -15.887  24.355  1.00 90.79           H  
ATOM   1962  HB3 ARG A 123     -43.117 -16.242  25.653  1.00 90.79           H  
ATOM   1963  O   ARG A 123     -42.200 -13.391  22.693  1.00 90.79           O  
ATOM   1964  CG  ARG A 123     -42.317 -16.489  23.677  1.00 90.79           C  
ATOM   1965  HG2 ARG A 123     -42.453 -16.067  22.681  1.00 90.79           H  
ATOM   1966  HG3 ARG A 123     -41.279 -16.360  23.982  1.00 90.79           H  
ATOM   1967  CD  ARG A 123     -42.648 -17.979  23.629  1.00 90.79           C  
ATOM   1968  HD2 ARG A 123     -43.693 -18.089  23.340  1.00 90.79           H  
ATOM   1969  HD3 ARG A 123     -42.498 -18.405  24.621  1.00 90.79           H  
ATOM   1970  NE  ARG A 123     -41.788 -18.667  22.653  1.00 90.79           N  
ATOM   1971  HE  ARG A 123     -41.033 -18.116  22.270  1.00 90.79           H  
ATOM   1972  NH1 ARG A 123     -42.787 -20.725  22.773  1.00 90.79           N  
ATOM   1973 HH11 ARG A 123     -42.862 -21.684  22.466  1.00 90.79           H  
ATOM   1974 HH12 ARG A 123     -43.349 -20.371  23.535  1.00 90.79           H  
ATOM   1975  NH2 ARG A 123     -41.110 -20.380  21.330  1.00 90.79           N  
ATOM   1976 HH21 ARG A 123     -41.185 -21.336  21.011  1.00 90.79           H  
ATOM   1977 HH22 ARG A 123     -40.409 -19.765  20.942  1.00 90.79           H  
ATOM   1978  CZ  ARG A 123     -41.901 -19.918  22.256  1.00 90.79           C  
ATOM   1979  N   ASP A 124     -44.372 -13.077  23.215  1.00 90.00           N  
ATOM   1980  H   ASP A 124     -45.088 -13.215  23.913  1.00 90.00           H  
ATOM   1981  CA  ASP A 124     -44.757 -12.421  21.956  1.00 90.00           C  
ATOM   1982  HA  ASP A 124     -44.289 -12.950  21.126  1.00 90.00           H  
ATOM   1983  C   ASP A 124     -44.329 -10.946  21.872  1.00 90.00           C  
ATOM   1984  CB  ASP A 124     -46.275 -12.475  21.760  1.00 90.00           C  
ATOM   1985  HB2 ASP A 124     -46.525 -12.015  20.804  1.00 90.00           H  
ATOM   1986  HB3 ASP A 124     -46.725 -11.866  22.544  1.00 90.00           H  
ATOM   1987  O   ASP A 124     -44.510 -10.306  20.833  1.00 90.00           O  
ATOM   1988  CG  ASP A 124     -46.909 -13.862  21.783  1.00 90.00           C  
ATOM   1989  OD1 ASP A 124     -46.225 -14.848  21.424  1.00 90.00           O  
ATOM   1990  OD2 ASP A 124     -48.110 -13.893  22.131  1.00 90.00           O  
ATOM   1991  N   VAL A 125     -43.798 -10.363  22.954  1.00 93.50           N  
ATOM   1992  H   VAL A 125     -43.657 -10.922  23.783  1.00 93.50           H  
ATOM   1993  CA  VAL A 125     -43.191  -9.026  22.883  1.00 93.50           C  
ATOM   1994  HA  VAL A 125     -43.951  -8.324  22.540  1.00 93.50           H  
ATOM   1995  C   VAL A 125     -42.045  -9.087  21.863  1.00 93.50           C  
ATOM   1996  CB  VAL A 125     -42.706  -8.552  24.268  1.00 93.50           C  
ATOM   1997  HB  VAL A 125     -42.022  -9.289  24.688  1.00 93.50           H  
ATOM   1998  O   VAL A 125     -41.310 -10.062  21.856  1.00 93.50           O  
ATOM   1999  CG1 VAL A 125     -41.986  -7.201  24.212  1.00 93.50           C  
ATOM   2000 HG11 VAL A 125     -41.724  -6.876  25.219  1.00 93.50           H  
ATOM   2001 HG12 VAL A 125     -42.640  -6.457  23.757  1.00 93.50           H  
ATOM   2002 HG13 VAL A 125     -41.071  -7.282  23.626  1.00 93.50           H  
ATOM   2003  CG2 VAL A 125     -43.901  -8.368  25.211  1.00 93.50           C  
ATOM   2004 HG21 VAL A 125     -44.471  -9.296  25.262  1.00 93.50           H  
ATOM   2005 HG22 VAL A 125     -44.550  -7.571  24.846  1.00 93.50           H  
ATOM   2006 HG23 VAL A 125     -43.550  -8.118  26.212  1.00 93.50           H  
ATOM   2007  N   PRO A 126     -41.832  -8.108  20.980  1.00 93.30           N  
ATOM   2008  CA  PRO A 126     -40.685  -8.142  20.071  1.00 93.30           C  
ATOM   2009  HA  PRO A 126     -40.658  -9.110  19.570  1.00 93.30           H  
ATOM   2010  C   PRO A 126     -39.348  -7.897  20.787  1.00 93.30           C  
ATOM   2011  CB  PRO A 126     -40.972  -7.058  19.039  1.00 93.30           C  
ATOM   2012  HB2 PRO A 126     -40.604  -7.331  18.049  1.00 93.30           H  
ATOM   2013  HB3 PRO A 126     -40.531  -6.122  19.381  1.00 93.30           H  
ATOM   2014  O   PRO A 126     -39.269  -7.104  21.726  1.00 93.30           O  
ATOM   2015  CG  PRO A 126     -42.494  -6.919  19.067  1.00 93.30           C  
ATOM   2016  HG2 PRO A 126     -42.821  -5.937  18.725  1.00 93.30           H  
ATOM   2017  HG3 PRO A 126     -42.949  -7.712  18.473  1.00 93.30           H  
ATOM   2018  CD  PRO A 126     -42.812  -7.134  20.541  1.00 93.30           C  
ATOM   2019  HD2 PRO A 126     -43.835  -7.499  20.641  1.00 93.30           H  
ATOM   2020  HD3 PRO A 126     -42.679  -6.205  21.095  1.00 93.30           H  
ATOM   2021  N   THR A 127     -38.250  -8.493  20.315  1.00 93.95           N  
ATOM   2022  H   THR A 127     -38.366  -9.224  19.627  1.00 93.95           H  
ATOM   2023  CA  THR A 127     -36.921  -8.313  20.940  1.00 93.95           C  
ATOM   2024  HA  THR A 127     -36.981  -8.664  21.970  1.00 93.95           H  
ATOM   2025  C   THR A 127     -36.465  -6.848  20.997  1.00 93.95           C  
ATOM   2026  CB  THR A 127     -35.855  -9.160  20.230  1.00 93.95           C  
ATOM   2027  HB  THR A 127     -35.769  -8.858  19.186  1.00 93.95           H  
ATOM   2028  O   THR A 127     -35.879  -6.424  21.993  1.00 93.95           O  
ATOM   2029  CG2 THR A 127     -34.488  -9.021  20.913  1.00 93.95           C  
ATOM   2030 HG21 THR A 127     -34.075  -8.028  20.735  1.00 93.95           H  
ATOM   2031 HG22 THR A 127     -33.777  -9.744  20.513  1.00 93.95           H  
ATOM   2032 HG23 THR A 127     -34.585  -9.185  21.986  1.00 93.95           H  
ATOM   2033  OG1 THR A 127     -36.215 -10.520  20.287  1.00 93.95           O  
ATOM   2034  HG1 THR A 127     -37.008 -10.668  19.767  1.00 93.95           H  
ATOM   2035  N   TRP A 128     -36.763  -6.039  19.973  1.00 94.11           N  
ATOM   2036  H   TRP A 128     -37.297  -6.409  19.199  1.00 94.11           H  
ATOM   2037  CA  TRP A 128     -36.422  -4.610  19.995  1.00 94.11           C  
ATOM   2038  HA  TRP A 128     -35.353  -4.513  20.186  1.00 94.11           H  
ATOM   2039  C   TRP A 128     -37.142  -3.867  21.131  1.00 94.11           C  
ATOM   2040  CB  TRP A 128     -36.726  -3.962  18.637  1.00 94.11           C  
ATOM   2041  HB2 TRP A 128     -36.225  -4.529  17.852  1.00 94.11           H  
ATOM   2042  HB3 TRP A 128     -36.296  -2.961  18.639  1.00 94.11           H  
ATOM   2043  O   TRP A 128     -36.548  -2.988  21.752  1.00 94.11           O  
ATOM   2044  CG  TRP A 128     -38.181  -3.834  18.299  1.00 94.11           C  
ATOM   2045  CD1 TRP A 128     -38.902  -4.713  17.570  1.00 94.11           C  
ATOM   2046  HD1 TRP A 128     -38.513  -5.619  17.129  1.00 94.11           H  
ATOM   2047  CD2 TRP A 128     -39.136  -2.822  18.756  1.00 94.11           C  
ATOM   2048  CE2 TRP A 128     -40.433  -3.180  18.282  1.00 94.11           C  
ATOM   2049  CE3 TRP A 128     -39.044  -1.678  19.579  1.00 94.11           C  
ATOM   2050  HE3 TRP A 128     -38.083  -1.391  19.980  1.00 94.11           H  
ATOM   2051  NE1 TRP A 128     -40.220  -4.305  17.516  1.00 94.11           N  
ATOM   2052  HE1 TRP A 128     -40.949  -4.856  17.087  1.00 94.11           H  
ATOM   2053  CH2 TRP A 128     -41.461  -1.344  19.470  1.00 94.11           C  
ATOM   2054  HH2 TRP A 128     -42.342  -0.803  19.782  1.00 94.11           H  
ATOM   2055  CZ2 TRP A 128     -41.585  -2.461  18.629  1.00 94.11           C  
ATOM   2056  HZ2 TRP A 128     -42.563  -2.780  18.302  1.00 94.11           H  
ATOM   2057  CZ3 TRP A 128     -40.196  -0.948  19.934  1.00 94.11           C  
ATOM   2058  HZ3 TRP A 128     -40.125  -0.090  20.585  1.00 94.11           H  
ATOM   2059  N   GLU A 129     -38.389  -4.245  21.432  1.00 95.82           N  
ATOM   2060  H   GLU A 129     -38.806  -5.013  20.925  1.00 95.82           H  
ATOM   2061  CA  GLU A 129     -39.158  -3.674  22.535  1.00 95.82           C  
ATOM   2062  HA  GLU A 129     -39.092  -2.587  22.490  1.00 95.82           H  
ATOM   2063  C   GLU A 129     -38.546  -4.114  23.864  1.00 95.82           C  
ATOM   2064  CB  GLU A 129     -40.643  -4.059  22.410  1.00 95.82           C  
ATOM   2065  HB2 GLU A 129     -41.006  -3.708  21.444  1.00 95.82           H  
ATOM   2066  HB3 GLU A 129     -40.747  -5.144  22.444  1.00 95.82           H  
ATOM   2067  O   GLU A 129     -38.297  -3.268  24.716  1.00 95.82           O  
ATOM   2068  CG  GLU A 129     -41.504  -3.443  23.528  1.00 95.82           C  
ATOM   2069  HG2 GLU A 129     -41.162  -3.830  24.488  1.00 95.82           H  
ATOM   2070  HG3 GLU A 129     -41.354  -2.363  23.527  1.00 95.82           H  
ATOM   2071  CD  GLU A 129     -43.007  -3.740  23.384  1.00 95.82           C  
ATOM   2072  OE1 GLU A 129     -43.756  -3.572  24.373  1.00 95.82           O  
ATOM   2073  OE2 GLU A 129     -43.473  -4.104  22.286  1.00 95.82           O  
ATOM   2074  N   VAL A 130     -38.181  -5.394  24.010  1.00 95.92           N  
ATOM   2075  H   VAL A 130     -38.414  -6.036  23.265  1.00 95.92           H  
ATOM   2076  CA  VAL A 130     -37.466  -5.894  25.199  1.00 95.92           C  
ATOM   2077  HA  VAL A 130     -38.112  -5.762  26.067  1.00 95.92           H  
ATOM   2078  C   VAL A 130     -36.190  -5.097  25.469  1.00 95.92           C  
ATOM   2079  CB  VAL A 130     -37.122  -7.391  25.080  1.00 95.92           C  
ATOM   2080  HB  VAL A 130     -36.534  -7.570  24.180  1.00 95.92           H  
ATOM   2081  O   VAL A 130     -35.934  -4.736  26.612  1.00 95.92           O  
ATOM   2082  CG1 VAL A 130     -36.310  -7.901  26.278  1.00 95.92           C  
ATOM   2083 HG11 VAL A 130     -36.168  -8.979  26.200  1.00 95.92           H  
ATOM   2084 HG12 VAL A 130     -36.832  -7.671  27.207  1.00 95.92           H  
ATOM   2085 HG13 VAL A 130     -35.325  -7.434  26.291  1.00 95.92           H  
ATOM   2086  CG2 VAL A 130     -38.398  -8.231  24.997  1.00 95.92           C  
ATOM   2087 HG21 VAL A 130     -39.070  -7.969  25.814  1.00 95.92           H  
ATOM   2088 HG22 VAL A 130     -38.905  -8.044  24.051  1.00 95.92           H  
ATOM   2089 HG23 VAL A 130     -38.146  -9.288  25.076  1.00 95.92           H  
ATOM   2090  N   ASN A 131     -35.400  -4.781  24.443  1.00 95.69           N  
ATOM   2091  H   ASN A 131     -35.645  -5.123  23.525  1.00 95.69           H  
ATOM   2092  CA  ASN A 131     -34.167  -4.010  24.616  1.00 95.69           C  
ATOM   2093  HA  ASN A 131     -33.589  -4.461  25.423  1.00 95.69           H  
ATOM   2094  C   ASN A 131     -34.432  -2.557  25.065  1.00 95.69           C  
ATOM   2095  CB  ASN A 131     -33.340  -4.113  23.322  1.00 95.69           C  
ATOM   2096  HB2 ASN A 131     -33.970  -3.879  22.464  1.00 95.69           H  
ATOM   2097  HB3 ASN A 131     -32.530  -3.384  23.357  1.00 95.69           H  
ATOM   2098  O   ASN A 131     -33.669  -2.021  25.872  1.00 95.69           O  
ATOM   2099  CG  ASN A 131     -32.708  -5.491  23.145  1.00 95.69           C  
ATOM   2100  ND2 ASN A 131     -32.519  -5.946  21.928  1.00 95.69           N  
ATOM   2101 HD21 ASN A 131     -32.753  -5.385  21.121  1.00 95.69           H  
ATOM   2102 HD22 ASN A 131     -32.031  -6.823  21.821  1.00 95.69           H  
ATOM   2103  OD1 ASN A 131     -32.347  -6.164  24.100  1.00 95.69           O  
ATOM   2104  N   ILE A 132     -35.539  -1.942  24.631  1.00 95.80           N  
ATOM   2105  H   ILE A 132     -36.135  -2.430  23.979  1.00 95.80           H  
ATOM   2106  CA  ILE A 132     -35.997  -0.641  25.154  1.00 95.80           C  
ATOM   2107  HA  ILE A 132     -35.150   0.045  25.178  1.00 95.80           H  
ATOM   2108  C   ILE A 132     -36.493  -0.784  26.599  1.00 95.80           C  
ATOM   2109  CB  ILE A 132     -37.075  -0.023  24.233  1.00 95.80           C  
ATOM   2110  HB  ILE A 132     -37.860  -0.761  24.067  1.00 95.80           H  
ATOM   2111  O   ILE A 132     -36.126   0.021  27.453  1.00 95.80           O  
ATOM   2112  CG1 ILE A 132     -36.445   0.345  22.870  1.00 95.80           C  
ATOM   2113 HG12 ILE A 132     -35.955  -0.534  22.450  1.00 95.80           H  
ATOM   2114 HG13 ILE A 132     -35.682   1.110  23.013  1.00 95.80           H  
ATOM   2115  CG2 ILE A 132     -37.721   1.221  24.878  1.00 95.80           C  
ATOM   2116 HG21 ILE A 132     -38.472   1.653  24.217  1.00 95.80           H  
ATOM   2117 HG22 ILE A 132     -36.957   1.967  25.097  1.00 95.80           H  
ATOM   2118 HG23 ILE A 132     -38.234   0.950  25.801  1.00 95.80           H  
ATOM   2119  CD1 ILE A 132     -37.460   0.843  21.837  1.00 95.80           C  
ATOM   2120 HD11 ILE A 132     -38.316   0.168  21.824  1.00 95.80           H  
ATOM   2121 HD12 ILE A 132     -37.791   1.852  22.079  1.00 95.80           H  
ATOM   2122 HD13 ILE A 132     -36.995   0.858  20.851  1.00 95.80           H  
ATOM   2123  N   LEU A 133     -37.272  -1.826  26.907  1.00 97.13           N  
ATOM   2124  H   LEU A 133     -37.558  -2.446  26.163  1.00 97.13           H  
ATOM   2125  CA  LEU A 133     -37.732  -2.104  28.269  1.00 97.13           C  
ATOM   2126  HA  LEU A 133     -38.282  -1.238  28.636  1.00 97.13           H  
ATOM   2127  C   LEU A 133     -36.550  -2.299  29.221  1.00 97.13           C  
ATOM   2128  CB  LEU A 133     -38.658  -3.336  28.300  1.00 97.13           C  
ATOM   2129  HB2 LEU A 133     -38.133  -4.184  27.860  1.00 97.13           H  
ATOM   2130  HB3 LEU A 133     -38.853  -3.582  29.344  1.00 97.13           H  
ATOM   2131  O   LEU A 133     -36.541  -1.695  30.286  1.00 97.13           O  
ATOM   2132  CG  LEU A 133     -40.016  -3.175  27.592  1.00 97.13           C  
ATOM   2133  HG  LEU A 133     -39.868  -2.959  26.533  1.00 97.13           H  
ATOM   2134  CD1 LEU A 133     -40.803  -4.481  27.711  1.00 97.13           C  
ATOM   2135 HD11 LEU A 133     -40.237  -5.296  27.259  1.00 97.13           H  
ATOM   2136 HD12 LEU A 133     -41.750  -4.387  27.180  1.00 97.13           H  
ATOM   2137 HD13 LEU A 133     -40.999  -4.711  28.758  1.00 97.13           H  
ATOM   2138  CD2 LEU A 133     -40.847  -2.040  28.184  1.00 97.13           C  
ATOM   2139 HD21 LEU A 133     -40.387  -1.082  27.940  1.00 97.13           H  
ATOM   2140 HD22 LEU A 133     -41.846  -2.060  27.748  1.00 97.13           H  
ATOM   2141 HD23 LEU A 133     -40.914  -2.157  29.265  1.00 97.13           H  
ATOM   2142  N   LYS A 134     -35.517  -3.055  28.829  1.00 95.94           N  
ATOM   2143  H   LYS A 134     -35.610  -3.547  27.952  1.00 95.94           H  
ATOM   2144  CA  LYS A 134     -34.278  -3.222  29.608  1.00 95.94           C  
ATOM   2145  HA  LYS A 134     -34.524  -3.613  30.595  1.00 95.94           H  
ATOM   2146  C   LYS A 134     -33.561  -1.893  29.845  1.00 95.94           C  
ATOM   2147  CB  LYS A 134     -33.331  -4.204  28.902  1.00 95.94           C  
ATOM   2148  HB2 LYS A 134     -33.234  -3.930  27.851  1.00 95.94           H  
ATOM   2149  HB3 LYS A 134     -32.347  -4.125  29.364  1.00 95.94           H  
ATOM   2150  O   LYS A 134     -33.073  -1.660  30.945  1.00 95.94           O  
ATOM   2151  CG  LYS A 134     -33.788  -5.666  29.016  1.00 95.94           C  
ATOM   2152  HG2 LYS A 134     -34.761  -5.803  28.544  1.00 95.94           H  
ATOM   2153  HG3 LYS A 134     -33.873  -5.928  30.070  1.00 95.94           H  
ATOM   2154  CD  LYS A 134     -32.758  -6.590  28.357  1.00 95.94           C  
ATOM   2155  HD2 LYS A 134     -31.797  -6.437  28.848  1.00 95.94           H  
ATOM   2156  HD3 LYS A 134     -32.650  -6.343  27.301  1.00 95.94           H  
ATOM   2157  CE  LYS A 134     -33.167  -8.059  28.498  1.00 95.94           C  
ATOM   2158  HE2 LYS A 134     -33.859  -8.312  27.695  1.00 95.94           H  
ATOM   2159  HE3 LYS A 134     -33.686  -8.197  29.447  1.00 95.94           H  
ATOM   2160  NZ  LYS A 134     -31.985  -8.952  28.478  1.00 95.94           N  
ATOM   2161  HZ1 LYS A 134     -31.512  -8.863  29.366  1.00 95.94           H  
ATOM   2162  HZ2 LYS A 134     -32.232  -9.930  28.440  1.00 95.94           H  
ATOM   2163  HZ3 LYS A 134     -31.306  -8.704  27.773  1.00 95.94           H  
ATOM   2164  N   SER A 135     -33.524  -1.011  28.847  1.00 95.78           N  
ATOM   2165  H   SER A 135     -33.936  -1.277  27.965  1.00 95.78           H  
ATOM   2166  CA  SER A 135     -32.955   0.336  28.979  1.00 95.78           C  
ATOM   2167  HA  SER A 135     -31.932   0.255  29.347  1.00 95.78           H  
ATOM   2168  C   SER A 135     -33.727   1.202  29.989  1.00 95.78           C  
ATOM   2169  CB  SER A 135     -32.907   0.981  27.592  1.00 95.78           C  
ATOM   2170  HB2 SER A 135     -32.037   0.617  27.045  1.00 95.78           H  
ATOM   2171  HB3 SER A 135     -33.801   0.712  27.030  1.00 95.78           H  
ATOM   2172  O   SER A 135     -33.108   1.849  30.837  1.00 95.78           O  
ATOM   2173  OG  SER A 135     -32.863   2.381  27.682  1.00 95.78           O  
ATOM   2174  HG  SER A 135     -31.963   2.673  27.844  1.00 95.78           H  
ATOM   2175  N   ILE A 136     -35.066   1.171  29.947  1.00 97.26           N  
ATOM   2176  H   ILE A 136     -35.497   0.645  29.201  1.00 97.26           H  
ATOM   2177  CA  ILE A 136     -35.941   1.893  30.886  1.00 97.26           C  
ATOM   2178  HA  ILE A 136     -35.619   2.933  30.941  1.00 97.26           H  
ATOM   2179  C   ILE A 136     -35.819   1.307  32.298  1.00 97.26           C  
ATOM   2180  CB  ILE A 136     -37.408   1.858  30.389  1.00 97.26           C  
ATOM   2181  HB  ILE A 136     -37.684   0.819  30.208  1.00 97.26           H  
ATOM   2182  O   ILE A 136     -35.615   2.035  33.262  1.00 97.26           O  
ATOM   2183  CG1 ILE A 136     -37.565   2.642  29.068  1.00 97.26           C  
ATOM   2184 HG12 ILE A 136     -37.436   3.707  29.262  1.00 97.26           H  
ATOM   2185 HG13 ILE A 136     -36.785   2.343  28.367  1.00 97.26           H  
ATOM   2186  CG2 ILE A 136     -38.367   2.427  31.453  1.00 97.26           C  
ATOM   2187 HG21 ILE A 136     -39.398   2.418  31.097  1.00 97.26           H  
ATOM   2188 HG22 ILE A 136     -38.335   1.811  32.351  1.00 97.26           H  
ATOM   2189 HG23 ILE A 136     -38.080   3.448  31.708  1.00 97.26           H  
ATOM   2190  CD1 ILE A 136     -38.912   2.412  28.369  1.00 97.26           C  
ATOM   2191 HD11 ILE A 136     -38.904   2.916  27.402  1.00 97.26           H  
ATOM   2192 HD12 ILE A 136     -39.734   2.818  28.959  1.00 97.26           H  
ATOM   2193 HD13 ILE A 136     -39.070   1.345  28.210  1.00 97.26           H  
ATOM   2194  N   VAL A 137     -35.926  -0.015  32.425  1.00 95.24           N  
ATOM   2195  H   VAL A 137     -36.089  -0.556  31.588  1.00 95.24           H  
ATOM   2196  CA  VAL A 137     -35.887  -0.734  33.706  1.00 95.24           C  
ATOM   2197  HA  VAL A 137     -36.582  -0.259  34.398  1.00 95.24           H  
ATOM   2198  C   VAL A 137     -34.504  -0.643  34.351  1.00 95.24           C  
ATOM   2199  CB  VAL A 137     -36.339  -2.192  33.495  1.00 95.24           C  
ATOM   2200  HB  VAL A 137     -35.787  -2.622  32.658  1.00 95.24           H  
ATOM   2201  O   VAL A 137     -34.413  -0.519  35.567  1.00 95.24           O  
ATOM   2202  CG1 VAL A 137     -36.099  -3.079  34.713  1.00 95.24           C  
ATOM   2203 HG11 VAL A 137     -36.624  -4.029  34.608  1.00 95.24           H  
ATOM   2204 HG12 VAL A 137     -36.430  -2.575  35.621  1.00 95.24           H  
ATOM   2205 HG13 VAL A 137     -35.032  -3.296  34.773  1.00 95.24           H  
ATOM   2206  CG2 VAL A 137     -37.839  -2.249  33.183  1.00 95.24           C  
ATOM   2207 HG21 VAL A 137     -38.107  -3.266  32.897  1.00 95.24           H  
ATOM   2208 HG22 VAL A 137     -38.086  -1.587  32.353  1.00 95.24           H  
ATOM   2209 HG23 VAL A 137     -38.414  -1.946  34.057  1.00 95.24           H  
ATOM   2210  N   GLY A 138     -33.430  -0.596  33.560  1.00 94.27           N  
ATOM   2211  H   GLY A 138     -33.547  -0.740  32.567  1.00 94.27           H  
ATOM   2212  CA  GLY A 138     -32.073  -0.373  34.061  1.00 94.27           C  
ATOM   2213  HA2 GLY A 138     -31.381  -0.378  33.218  1.00 94.27           H  
ATOM   2214  HA3 GLY A 138     -31.805  -1.183  34.739  1.00 94.27           H  
ATOM   2215  C   GLY A 138     -31.894   0.949  34.817  1.00 94.27           C  
ATOM   2216  O   GLY A 138     -30.997   1.046  35.648  1.00 94.27           O  
ATOM   2217  N   GLN A 139     -32.776   1.937  34.611  1.00 94.82           N  
ATOM   2218  H   GLN A 139     -33.525   1.786  33.951  1.00 94.82           H  
ATOM   2219  CA  GLN A 139     -32.794   3.186  35.388  1.00 94.82           C  
ATOM   2220  HA  GLN A 139     -31.790   3.609  35.408  1.00 94.82           H  
ATOM   2221  C   GLN A 139     -33.225   2.983  36.852  1.00 94.82           C  
ATOM   2222  CB  GLN A 139     -33.751   4.193  34.726  1.00 94.82           C  
ATOM   2223  HB2 GLN A 139     -34.771   3.822  34.820  1.00 94.82           H  
ATOM   2224  HB3 GLN A 139     -33.704   5.134  35.273  1.00 94.82           H  
ATOM   2225  O   GLN A 139     -32.981   3.844  37.690  1.00 94.82           O  
ATOM   2226  CG  GLN A 139     -33.464   4.483  33.247  1.00 94.82           C  
ATOM   2227  HG2 GLN A 139     -33.628   3.585  32.650  1.00 94.82           H  
ATOM   2228  HG3 GLN A 139     -34.161   5.247  32.902  1.00 94.82           H  
ATOM   2229  CD  GLN A 139     -32.048   4.985  33.044  1.00 94.82           C  
ATOM   2230  NE2 GLN A 139     -31.224   4.287  32.296  1.00 94.82           N  
ATOM   2231 HE21 GLN A 139     -30.261   4.588  32.353  1.00 94.82           H  
ATOM   2232 HE22 GLN A 139     -31.523   3.422  31.869  1.00 94.82           H  
ATOM   2233  OE1 GLN A 139     -31.668   6.011  33.583  1.00 94.82           O  
ATOM   2234  N   LEU A 140     -33.883   1.862  37.168  1.00 93.09           N  
ATOM   2235  H   LEU A 140     -34.051   1.182  36.441  1.00 93.09           H  
ATOM   2236  CA  LEU A 140     -34.342   1.527  38.520  1.00 93.09           C  
ATOM   2237  HA  LEU A 140     -34.502   2.447  39.082  1.00 93.09           H  
ATOM   2238  C   LEU A 140     -33.318   0.713  39.321  1.00 93.09           C  
ATOM   2239  CB  LEU A 140     -35.674   0.764  38.427  1.00 93.09           C  
ATOM   2240  HB2 LEU A 140     -35.518  -0.143  37.843  1.00 93.09           H  
ATOM   2241  HB3 LEU A 140     -35.964   0.453  39.431  1.00 93.09           H  
ATOM   2242  O   LEU A 140     -33.507   0.500  40.517  1.00 93.09           O  
ATOM   2243  CG  LEU A 140     -36.834   1.567  37.816  1.00 93.09           C  
ATOM   2244  HG  LEU A 140     -36.555   1.948  36.834  1.00 93.09           H  
ATOM   2245  CD1 LEU A 140     -38.040   0.644  37.639  1.00 93.09           C  
ATOM   2246 HD11 LEU A 140     -37.810  -0.116  36.892  1.00 93.09           H  
ATOM   2247 HD12 LEU A 140     -38.288   0.156  38.581  1.00 93.09           H  
ATOM   2248 HD13 LEU A 140     -38.898   1.230  37.311  1.00 93.09           H  
ATOM   2249  CD2 LEU A 140     -37.236   2.740  38.713  1.00 93.09           C  
ATOM   2250 HD21 LEU A 140     -36.440   3.485  38.733  1.00 93.09           H  
ATOM   2251 HD22 LEU A 140     -38.142   3.216  38.338  1.00 93.09           H  
ATOM   2252 HD23 LEU A 140     -37.422   2.392  39.729  1.00 93.09           H  
ATOM   2253  N   GLN A 141     -32.251   0.241  38.673  1.00 92.17           N  
ATOM   2254  H   GLN A 141     -32.119   0.503  37.706  1.00 92.17           H  
ATOM   2255  CA  GLN A 141     -31.198  -0.525  39.326  1.00 92.17           C  
ATOM   2256  HA  GLN A 141     -31.654  -1.275  39.973  1.00 92.17           H  
ATOM   2257  C   GLN A 141     -30.339   0.413  40.170  1.00 92.17           C  
ATOM   2258  CB  GLN A 141     -30.365  -1.229  38.247  1.00 92.17           C  
ATOM   2259  HB2 GLN A 141     -29.840  -0.494  37.636  1.00 92.17           H  
ATOM   2260  HB3 GLN A 141     -31.031  -1.790  37.591  1.00 92.17           H  
ATOM   2261  O   GLN A 141     -29.779   1.359  39.626  1.00 92.17           O  
ATOM   2262  CG  GLN A 141     -29.349  -2.204  38.844  1.00 92.17           C  
ATOM   2263  HG2 GLN A 141     -28.478  -1.663  39.216  1.00 92.17           H  
ATOM   2264  HG3 GLN A 141     -29.818  -2.737  39.672  1.00 92.17           H  
ATOM   2265  CD  GLN A 141     -28.928  -3.216  37.794  1.00 92.17           C  
ATOM   2266  NE2 GLN A 141     -28.117  -2.831  36.844  1.00 92.17           N  
ATOM   2267 HE21 GLN A 141     -27.706  -1.909  36.881  1.00 92.17           H  
ATOM   2268 HE22 GLN A 141     -27.896  -3.463  36.088  1.00 92.17           H  
ATOM   2269  OE1 GLN A 141     -29.382  -4.344  37.785  1.00 92.17           O  
ATOM   2270  N   VAL A 142     -30.185   0.169  41.471  1.00 90.01           N  
ATOM   2271  H   VAL A 142     -30.652  -0.633  41.869  1.00 90.01           H  
ATOM   2272  CA  VAL A 142     -29.318   0.969  42.358  1.00 90.01           C  
ATOM   2273  HA  VAL A 142     -28.469   1.349  41.789  1.00 90.01           H  
ATOM   2274  C   VAL A 142     -28.785   0.069  43.471  1.00 90.01           C  
ATOM   2275  CB  VAL A 142     -30.061   2.176  42.985  1.00 90.01           C  
ATOM   2276  HB  VAL A 142     -30.787   1.814  43.714  1.00 90.01           H  
ATOM   2277  O   VAL A 142     -29.553  -0.371  44.318  1.00 90.01           O  
ATOM   2278  CG1 VAL A 142     -29.063   3.104  43.690  1.00 90.01           C  
ATOM   2279 HG11 VAL A 142     -28.453   2.545  44.399  1.00 90.01           H  
ATOM   2280 HG12 VAL A 142     -28.409   3.575  42.956  1.00 90.01           H  
ATOM   2281 HG13 VAL A 142     -29.603   3.877  44.238  1.00 90.01           H  
ATOM   2282  CG2 VAL A 142     -30.824   3.052  41.985  1.00 90.01           C  
ATOM   2283 HG21 VAL A 142     -31.286   3.887  42.511  1.00 90.01           H  
ATOM   2284 HG22 VAL A 142     -31.617   2.476  41.509  1.00 90.01           H  
ATOM   2285 HG23 VAL A 142     -30.143   3.428  41.222  1.00 90.01           H  
ATOM   2286  N   ASP A 143     -27.479  -0.197  43.479  1.00 87.27           N  
ATOM   2287  H   ASP A 143     -26.891   0.148  42.734  1.00 87.27           H  
ATOM   2288  CA  ASP A 143     -26.827  -1.049  44.483  1.00 87.27           C  
ATOM   2289  HA  ASP A 143     -27.555  -1.751  44.890  1.00 87.27           H  
ATOM   2290  C   ASP A 143     -26.286  -0.223  45.661  1.00 87.27           C  
ATOM   2291  CB  ASP A 143     -25.730  -1.880  43.793  1.00 87.27           C  
ATOM   2292  HB2 ASP A 143     -24.954  -1.217  43.411  1.00 87.27           H  
ATOM   2293  HB3 ASP A 143     -26.180  -2.390  42.940  1.00 87.27           H  
ATOM   2294  O   ASP A 143     -25.085  -0.043  45.805  1.00 87.27           O  
ATOM   2295  CG  ASP A 143     -25.095  -2.933  44.713  1.00 87.27           C  
ATOM   2296  OD1 ASP A 143     -25.605  -3.127  45.840  1.00 87.27           O  
ATOM   2297  OD2 ASP A 143     -24.111  -3.583  44.283  1.00 87.27           O  
ATOM   2298  N   THR A 144     -27.149   0.346  46.502  1.00 81.94           N  
ATOM   2299  H   THR A 144     -28.136   0.160  46.399  1.00 81.94           H  
ATOM   2300  CA  THR A 144     -26.712   1.231  47.606  1.00 81.94           C  
ATOM   2301  HA  THR A 144     -26.056   2.003  47.202  1.00 81.94           H  
ATOM   2302  C   THR A 144     -25.926   0.526  48.714  1.00 81.94           C  
ATOM   2303  CB  THR A 144     -27.909   1.907  48.274  1.00 81.94           C  
ATOM   2304  HB  THR A 144     -27.577   2.424  49.175  1.00 81.94           H  
ATOM   2305  O   THR A 144     -25.245   1.196  49.488  1.00 81.94           O  
ATOM   2306  CG2 THR A 144     -28.603   2.915  47.362  1.00 81.94           C  
ATOM   2307 HG21 THR A 144     -29.337   3.475  47.941  1.00 81.94           H  
ATOM   2308 HG22 THR A 144     -27.873   3.610  46.947  1.00 81.94           H  
ATOM   2309 HG23 THR A 144     -29.116   2.389  46.557  1.00 81.94           H  
ATOM   2310  OG1 THR A 144     -28.835   0.905  48.615  1.00 81.94           O  
ATOM   2311  HG1 THR A 144     -29.325   1.197  49.387  1.00 81.94           H  
ATOM   2312  N   GLN A 145     -26.030  -0.802  48.816  1.00 78.63           N  
ATOM   2313  H   GLN A 145     -26.594  -1.283  48.130  1.00 78.63           H  
ATOM   2314  CA  GLN A 145     -25.334  -1.611  49.823  1.00 78.63           C  
ATOM   2315  HA  GLN A 145     -25.005  -0.964  50.636  1.00 78.63           H  
ATOM   2316  C   GLN A 145     -24.054  -2.268  49.278  1.00 78.63           C  
ATOM   2317  CB  GLN A 145     -26.299  -2.654  50.416  1.00 78.63           C  
ATOM   2318  HB2 GLN A 145     -25.754  -3.273  51.129  1.00 78.63           H  
ATOM   2319  HB3 GLN A 145     -26.654  -3.304  49.616  1.00 78.63           H  
ATOM   2320  O   GLN A 145     -23.333  -2.914  50.037  1.00 78.63           O  
ATOM   2321  CG  GLN A 145     -27.517  -2.054  51.141  1.00 78.63           C  
ATOM   2322  HG2 GLN A 145     -28.131  -2.867  51.528  1.00 78.63           H  
ATOM   2323  HG3 GLN A 145     -28.126  -1.495  50.430  1.00 78.63           H  
ATOM   2324  CD  GLN A 145     -27.133  -1.152  52.313  1.00 78.63           C  
ATOM   2325  NE2 GLN A 145     -27.444   0.124  52.255  1.00 78.63           N  
ATOM   2326 HE21 GLN A 145     -27.948   0.483  51.457  1.00 78.63           H  
ATOM   2327 HE22 GLN A 145     -27.050   0.713  52.975  1.00 78.63           H  
ATOM   2328  OE1 GLN A 145     -26.558  -1.566  53.307  1.00 78.63           O  
ATOM   2329  N   GLY A 146     -23.754  -2.105  47.985  1.00 77.16           N  
ATOM   2330  H   GLY A 146     -24.407  -1.622  47.384  1.00 77.16           H  
ATOM   2331  CA  GLY A 146     -22.571  -2.689  47.360  1.00 77.16           C  
ATOM   2332  HA2 GLY A 146     -22.516  -2.335  46.331  1.00 77.16           H  
ATOM   2333  HA3 GLY A 146     -21.681  -2.361  47.897  1.00 77.16           H  
ATOM   2334  C   GLY A 146     -22.591  -4.222  47.327  1.00 77.16           C  
ATOM   2335  O   GLY A 146     -21.552  -4.847  47.534  1.00 77.16           O  
ATOM   2336  N   GLU A 147     -23.744  -4.844  47.063  1.00 77.94           N  
ATOM   2337  H   GLU A 147     -24.521  -4.259  46.793  1.00 77.94           H  
ATOM   2338  CA  GLU A 147     -23.902  -6.303  46.920  1.00 77.94           C  
ATOM   2339  HA  GLU A 147     -23.706  -6.783  47.879  1.00 77.94           H  
ATOM   2340  C   GLU A 147     -22.920  -6.879  45.886  1.00 77.94           C  
ATOM   2341  CB  GLU A 147     -25.356  -6.601  46.501  1.00 77.94           C  
ATOM   2342  HB2 GLU A 147     -25.558  -6.025  45.598  1.00 77.94           H  
ATOM   2343  HB3 GLU A 147     -26.036  -6.228  47.267  1.00 77.94           H  
ATOM   2344  O   GLU A 147     -22.343  -7.947  46.102  1.00 77.94           O  
ATOM   2345  CG  GLU A 147     -25.705  -8.077  46.187  1.00 77.94           C  
ATOM   2346  HG2 GLU A 147     -24.962  -8.510  45.517  1.00 77.94           H  
ATOM   2347  HG3 GLU A 147     -26.642  -8.073  45.631  1.00 77.94           H  
ATOM   2348  CD  GLU A 147     -25.925  -9.003  47.396  1.00 77.94           C  
ATOM   2349  OE1 GLU A 147     -26.198 -10.213  47.161  1.00 77.94           O  
ATOM   2350  OE2 GLU A 147     -26.026  -8.518  48.539  1.00 77.94           O  
ATOM   2351  N   ASN A 148     -22.695  -6.163  44.777  1.00 80.78           N  
ATOM   2352  H   ASN A 148     -23.191  -5.288  44.680  1.00 80.78           H  
ATOM   2353  CA  ASN A 148     -21.732  -6.540  43.738  1.00 80.78           C  
ATOM   2354  HA  ASN A 148     -21.456  -7.585  43.876  1.00 80.78           H  
ATOM   2355  C   ASN A 148     -20.408  -5.748  43.831  1.00 80.78           C  
ATOM   2356  CB  ASN A 148     -22.394  -6.408  42.355  1.00 80.78           C  
ATOM   2357  HB2 ASN A 148     -21.623  -6.396  41.584  1.00 80.78           H  
ATOM   2358  HB3 ASN A 148     -22.916  -5.452  42.303  1.00 80.78           H  
ATOM   2359  O   ASN A 148     -19.649  -5.713  42.854  1.00 80.78           O  
ATOM   2360  CG  ASN A 148     -23.360  -7.510  41.955  1.00 80.78           C  
ATOM   2361  ND2 ASN A 148     -23.876  -7.382  40.755  1.00 80.78           N  
ATOM   2362 HD21 ASN A 148     -24.553  -8.060  40.436  1.00 80.78           H  
ATOM   2363 HD22 ASN A 148     -23.551  -6.621  40.175  1.00 80.78           H  
ATOM   2364  OD1 ASN A 148     -23.641  -8.500  42.621  1.00 80.78           O  
ATOM   2365  N   ALA A 149     -20.120  -5.097  44.966  1.00 80.08           N  
ATOM   2366  H   ALA A 149     -20.751  -5.169  45.751  1.00 80.08           H  
ATOM   2367  CA  ALA A 149     -18.918  -4.286  45.119  1.00 80.08           C  
ATOM   2368  HA  ALA A 149     -18.934  -3.545  44.320  1.00 80.08           H  
ATOM   2369  C   ALA A 149     -17.642  -5.130  44.967  1.00 80.08           C  
ATOM   2370  CB  ALA A 149     -18.938  -3.516  46.444  1.00 80.08           C  
ATOM   2371  HB1 ALA A 149     -18.049  -2.890  46.520  1.00 80.08           H  
ATOM   2372  HB2 ALA A 149     -19.820  -2.877  46.485  1.00 80.08           H  
ATOM   2373  HB3 ALA A 149     -18.958  -4.214  47.281  1.00 80.08           H  
ATOM   2374  O   ALA A 149     -17.447  -6.167  45.611  1.00 80.08           O  
ATOM   2375  N   VAL A 150     -16.733  -4.657  44.118  1.00 77.23           N  
ATOM   2376  H   VAL A 150     -16.944  -3.784  43.655  1.00 77.23           H  
ATOM   2377  CA  VAL A 150     -15.408  -5.237  43.929  1.00 77.23           C  
ATOM   2378  HA  VAL A 150     -15.517  -6.317  43.828  1.00 77.23           H  
ATOM   2379  C   VAL A 150     -14.583  -4.935  45.177  1.00 77.23           C  
ATOM   2380  CB  VAL A 150     -14.739  -4.701  42.648  1.00 77.23           C  
ATOM   2381  HB  VAL A 150     -14.560  -3.631  42.752  1.00 77.23           H  
ATOM   2382  O   VAL A 150     -14.316  -3.778  45.494  1.00 77.23           O  
ATOM   2383  CG1 VAL A 150     -13.387  -5.389  42.425  1.00 77.23           C  
ATOM   2384 HG11 VAL A 150     -13.524  -6.465  42.313  1.00 77.23           H  
ATOM   2385 HG12 VAL A 150     -12.921  -4.993  41.523  1.00 77.23           H  
ATOM   2386 HG13 VAL A 150     -12.719  -5.191  43.264  1.00 77.23           H  
ATOM   2387  CG2 VAL A 150     -15.628  -4.922  41.410  1.00 77.23           C  
ATOM   2388 HG21 VAL A 150     -16.372  -5.697  41.595  1.00 77.23           H  
ATOM   2389 HG22 VAL A 150     -16.145  -3.993  41.168  1.00 77.23           H  
ATOM   2390 HG23 VAL A 150     -15.034  -5.213  40.543  1.00 77.23           H  
ATOM   2391  N   LYS A 151     -14.180  -5.979  45.905  1.00 73.37           N  
ATOM   2392  H   LYS A 151     -14.481  -6.896  45.605  1.00 73.37           H  
ATOM   2393  CA  LYS A 151     -13.451  -5.856  47.175  1.00 73.37           C  
ATOM   2394  HA  LYS A 151     -13.946  -5.100  47.785  1.00 73.37           H  
ATOM   2395  C   LYS A 151     -12.016  -5.369  46.940  1.00 73.37           C  
ATOM   2396  CB  LYS A 151     -13.491  -7.190  47.941  1.00 73.37           C  
ATOM   2397  HB2 LYS A 151     -12.874  -7.093  48.834  1.00 73.37           H  
ATOM   2398  HB3 LYS A 151     -13.070  -7.980  47.318  1.00 73.37           H  
ATOM   2399  O   LYS A 151     -11.113  -6.173  46.726  1.00 73.37           O  
ATOM   2400  CG  LYS A 151     -14.916  -7.574  48.365  1.00 73.37           C  
ATOM   2401  HG2 LYS A 151     -15.534  -7.722  47.479  1.00 73.37           H  
ATOM   2402  HG3 LYS A 151     -15.342  -6.765  48.958  1.00 73.37           H  
ATOM   2403  CD  LYS A 151     -14.918  -8.863  49.195  1.00 73.37           C  
ATOM   2404  HD2 LYS A 151     -14.497  -9.674  48.602  1.00 73.37           H  
ATOM   2405  HD3 LYS A 151     -14.315  -8.714  50.091  1.00 73.37           H  
ATOM   2406  CE  LYS A 151     -16.362  -9.195  49.586  1.00 73.37           C  
ATOM   2407  HE2 LYS A 151     -16.777  -8.348  50.131  1.00 73.37           H  
ATOM   2408  HE3 LYS A 151     -16.951  -9.307  48.675  1.00 73.37           H  
ATOM   2409  NZ  LYS A 151     -16.448 -10.425  50.410  1.00 73.37           N  
ATOM   2410  HZ1 LYS A 151     -16.090 -11.218  49.896  1.00 73.37           H  
ATOM   2411  HZ2 LYS A 151     -17.413 -10.604  50.646  1.00 73.37           H  
ATOM   2412  HZ3 LYS A 151     -15.924 -10.311  51.266  1.00 73.37           H  
ATOM   2413  N   VAL A 152     -11.813  -4.055  46.995  1.00 73.18           N  
ATOM   2414  H   VAL A 152     -12.629  -3.467  47.092  1.00 73.18           H  
ATOM   2415  CA  VAL A 152     -10.500  -3.386  46.948  1.00 73.18           C  
ATOM   2416  HA  VAL A 152      -9.724  -4.136  47.099  1.00 73.18           H  
ATOM   2417  C   VAL A 152     -10.358  -2.384  48.096  1.00 73.18           C  
ATOM   2418  CB  VAL A 152     -10.234  -2.711  45.584  1.00 73.18           C  
ATOM   2419  HB  VAL A 152      -9.335  -2.102  45.681  1.00 73.18           H  
ATOM   2420  O   VAL A 152     -11.348  -1.920  48.652  1.00 73.18           O  
ATOM   2421  CG1 VAL A 152      -9.945  -3.755  44.502  1.00 73.18           C  
ATOM   2422 HG11 VAL A 152      -9.105  -4.381  44.804  1.00 73.18           H  
ATOM   2423 HG12 VAL A 152     -10.819  -4.389  44.352  1.00 73.18           H  
ATOM   2424 HG13 VAL A 152      -9.698  -3.261  43.563  1.00 73.18           H  
ATOM   2425  CG2 VAL A 152     -11.365  -1.793  45.105  1.00 73.18           C  
ATOM   2426 HG21 VAL A 152     -11.069  -1.299  44.179  1.00 73.18           H  
ATOM   2427 HG22 VAL A 152     -12.275  -2.364  44.920  1.00 73.18           H  
ATOM   2428 HG23 VAL A 152     -11.563  -1.025  45.853  1.00 73.18           H  
ATOM   2429  N   ASN A 153      -9.123  -2.023  48.453  1.00 71.56           N  
ATOM   2430  H   ASN A 153      -8.345  -2.484  48.005  1.00 71.56           H  
ATOM   2431  CA  ASN A 153      -8.835  -1.171  49.620  1.00 71.56           C  
ATOM   2432  HA  ASN A 153      -9.264  -1.638  50.507  1.00 71.56           H  
ATOM   2433  C   ASN A 153      -9.438   0.245  49.548  1.00 71.56           C  
ATOM   2434  CB  ASN A 153      -7.308  -1.071  49.801  1.00 71.56           C  
ATOM   2435  HB2 ASN A 153      -7.098  -0.347  50.588  1.00 71.56           H  
ATOM   2436  HB3 ASN A 153      -6.855  -0.706  48.879  1.00 71.56           H  
ATOM   2437  O   ASN A 153      -9.507   0.920  50.567  1.00 71.56           O  
ATOM   2438  CG  ASN A 153      -6.643  -2.372  50.208  1.00 71.56           C  
ATOM   2439  ND2 ASN A 153      -5.333  -2.423  50.170  1.00 71.56           N  
ATOM   2440 HD21 ASN A 153      -4.923  -3.296  50.469  1.00 71.56           H  
ATOM   2441 HD22 ASN A 153      -4.793  -1.602  49.938  1.00 71.56           H  
ATOM   2442  OD1 ASN A 153      -7.266  -3.361  50.543  1.00 71.56           O  
ATOM   2443  N   SER A 154      -9.840   0.711  48.363  1.00 69.98           N  
ATOM   2444  H   SER A 154      -9.785   0.103  47.558  1.00 69.98           H  
ATOM   2445  CA  SER A 154     -10.439   2.034  48.153  1.00 69.98           C  
ATOM   2446  HA  SER A 154     -10.034   2.727  48.890  1.00 69.98           H  
ATOM   2447  C   SER A 154     -11.962   2.060  48.322  1.00 69.98           C  
ATOM   2448  CB  SER A 154     -10.048   2.550  46.765  1.00 69.98           C  
ATOM   2449  HB2 SER A 154      -8.961   2.574  46.685  1.00 69.98           H  
ATOM   2450  HB3 SER A 154     -10.429   3.561  46.623  1.00 69.98           H  
ATOM   2451  O   SER A 154     -12.574   3.075  48.010  1.00 69.98           O  
ATOM   2452  OG  SER A 154     -10.573   1.697  45.762  1.00 69.98           O  
ATOM   2453  HG  SER A 154     -11.501   1.927  45.673  1.00 69.98           H  
ATOM   2454  N   VAL A 155     -12.587   0.952  48.730  1.00 76.16           N  
ATOM   2455  H   VAL A 155     -12.038   0.143  48.984  1.00 76.16           H  
ATOM   2456  CA  VAL A 155     -14.039   0.883  48.938  1.00 76.16           C  
ATOM   2457  HA  VAL A 155     -14.544   1.359  48.098  1.00 76.16           H  
ATOM   2458  C   VAL A 155     -14.408   1.656  50.201  1.00 76.16           C  
ATOM   2459  CB  VAL A 155     -14.516  -0.581  49.013  1.00 76.16           C  
ATOM   2460  HB  VAL A 155     -13.908  -1.121  49.739  1.00 76.16           H  
ATOM   2461  O   VAL A 155     -14.030   1.273  51.307  1.00 76.16           O  
ATOM   2462  CG1 VAL A 155     -15.987  -0.718  49.423  1.00 76.16           C  
ATOM   2463 HG11 VAL A 155     -16.631  -0.154  48.748  1.00 76.16           H  
ATOM   2464 HG12 VAL A 155     -16.122  -0.339  50.436  1.00 76.16           H  
ATOM   2465 HG13 VAL A 155     -16.285  -1.766  49.410  1.00 76.16           H  
ATOM   2466  CG2 VAL A 155     -14.373  -1.264  47.648  1.00 76.16           C  
ATOM   2467 HG21 VAL A 155     -15.028  -0.787  46.920  1.00 76.16           H  
ATOM   2468 HG22 VAL A 155     -13.345  -1.194  47.292  1.00 76.16           H  
ATOM   2469 HG23 VAL A 155     -14.644  -2.316  47.735  1.00 76.16           H  
ATOM   2470  N   GLN A 156     -15.191   2.714  50.030  1.00 74.22           N  
ATOM   2471  H   GLN A 156     -15.420   2.999  49.088  1.00 74.22           H  
ATOM   2472  CA  GLN A 156     -15.866   3.407  51.116  1.00 74.22           C  
ATOM   2473  HA  GLN A 156     -15.382   3.166  52.063  1.00 74.22           H  
ATOM   2474  C   GLN A 156     -17.312   2.915  51.168  1.00 74.22           C  
ATOM   2475  CB  GLN A 156     -15.730   4.918  50.904  1.00 74.22           C  
ATOM   2476  HB2 GLN A 156     -16.201   5.205  49.964  1.00 74.22           H  
ATOM   2477  HB3 GLN A 156     -14.670   5.163  50.845  1.00 74.22           H  
ATOM   2478  O   GLN A 156     -18.103   3.185  50.263  1.00 74.22           O  
ATOM   2479  CG  GLN A 156     -16.357   5.717  52.055  1.00 74.22           C  
ATOM   2480  HG2 GLN A 156     -17.430   5.530  52.089  1.00 74.22           H  
ATOM   2481  HG3 GLN A 156     -15.924   5.392  53.001  1.00 74.22           H  
ATOM   2482  CD  GLN A 156     -16.136   7.220  51.918  1.00 74.22           C  
ATOM   2483  NE2 GLN A 156     -16.659   8.005  52.832  1.00 74.22           N  
ATOM   2484 HE21 GLN A 156     -16.494   8.996  52.732  1.00 74.22           H  
ATOM   2485 HE22 GLN A 156     -17.223   7.623  53.578  1.00 74.22           H  
ATOM   2486  OE1 GLN A 156     -15.484   7.716  51.013  1.00 74.22           O  
ATOM   2487  N   VAL A 157     -17.632   2.153  52.213  1.00 71.12           N  
ATOM   2488  H   VAL A 157     -16.935   2.014  52.931  1.00 71.12           H  
ATOM   2489  CA  VAL A 157     -18.985   1.651  52.482  1.00 71.12           C  
ATOM   2490  HA  VAL A 157     -19.494   1.509  51.528  1.00 71.12           H  
ATOM   2491  C   VAL A 157     -19.722   2.700  53.317  1.00 71.12           C  
ATOM   2492  CB  VAL A 157     -18.955   0.293  53.213  1.00 71.12           C  
ATOM   2493  HB  VAL A 157     -18.532   0.432  54.208  1.00 71.12           H  
ATOM   2494  O   VAL A 157     -19.133   3.207  54.274  1.00 71.12           O  
ATOM   2495  CG1 VAL A 157     -20.344  -0.338  53.362  1.00 71.12           C  
ATOM   2496 HG11 VAL A 157     -20.267  -1.279  53.907  1.00 71.12           H  
ATOM   2497 HG12 VAL A 157     -20.999   0.319  53.934  1.00 71.12           H  
ATOM   2498 HG13 VAL A 157     -20.780  -0.536  52.382  1.00 71.12           H  
ATOM   2499  CG2 VAL A 157     -18.084  -0.725  52.466  1.00 71.12           C  
ATOM   2500 HG21 VAL A 157     -18.158  -1.701  52.945  1.00 71.12           H  
ATOM   2501 HG22 VAL A 157     -17.041  -0.412  52.501  1.00 71.12           H  
ATOM   2502 HG23 VAL A 157     -18.414  -0.808  51.430  1.00 71.12           H  
ATOM   2503  N   PRO A 158     -20.982   3.024  52.995  1.00 72.79           N  
ATOM   2504  CA  PRO A 158     -21.734   3.997  53.768  1.00 72.79           C  
ATOM   2505  HA  PRO A 158     -21.146   4.904  53.910  1.00 72.79           H  
ATOM   2506  C   PRO A 158     -22.110   3.435  55.144  1.00 72.79           C  
ATOM   2507  CB  PRO A 158     -22.958   4.316  52.916  1.00 72.79           C  
ATOM   2508  HB2 PRO A 158     -22.725   5.139  52.240  1.00 72.79           H  
ATOM   2509  HB3 PRO A 158     -23.810   4.571  53.545  1.00 72.79           H  
ATOM   2510  O   PRO A 158     -22.371   2.238  55.291  1.00 72.79           O  
ATOM   2511  CG  PRO A 158     -23.196   3.032  52.114  1.00 72.79           C  
ATOM   2512  HG2 PRO A 158     -23.818   2.351  52.694  1.00 72.79           H  
ATOM   2513  HG3 PRO A 158     -23.651   3.231  51.144  1.00 72.79           H  
ATOM   2514  CD  PRO A 158     -21.805   2.431  51.950  1.00 72.79           C  
ATOM   2515  HD2 PRO A 158     -21.878   1.349  52.056  1.00 72.79           H  
ATOM   2516  HD3 PRO A 158     -21.394   2.670  50.969  1.00 72.79           H  
ATOM   2517  N   THR A 159     -22.195   4.308  56.145  1.00 69.19           N  
ATOM   2518  H   THR A 159     -21.981   5.278  55.961  1.00 69.19           H  
ATOM   2519  CA  THR A 159     -22.779   4.002  57.461  1.00 69.19           C  
ATOM   2520  HA  THR A 159     -23.068   2.952  57.489  1.00 69.19           H  
ATOM   2521  C   THR A 159     -24.057   4.813  57.670  1.00 69.19           C  
ATOM   2522  CB  THR A 159     -21.780   4.224  58.609  1.00 69.19           C  
ATOM   2523  HB  THR A 159     -22.245   3.902  59.540  1.00 69.19           H  
ATOM   2524  O   THR A 159     -24.346   5.742  56.914  1.00 69.19           O  
ATOM   2525  CG2 THR A 159     -20.488   3.426  58.423  1.00 69.19           C  
ATOM   2526 HG21 THR A 159     -20.726   2.374  58.265  1.00 69.19           H  
ATOM   2527 HG22 THR A 159     -19.866   3.524  59.312  1.00 69.19           H  
ATOM   2528 HG23 THR A 159     -19.938   3.800  57.559  1.00 69.19           H  
ATOM   2529  OG1 THR A 159     -21.453   5.586  58.727  1.00 69.19           O  
ATOM   2530  HG1 THR A 159     -20.720   5.673  59.341  1.00 69.19           H  
ATOM   2531  N   ASP A 160     -24.850   4.460  58.687  1.00 65.84           N  
ATOM   2532  H   ASP A 160     -24.591   3.693  59.291  1.00 65.84           H  
ATOM   2533  CA  ASP A 160     -26.076   5.207  59.004  1.00 65.84           C  
ATOM   2534  HA  ASP A 160     -26.677   5.282  58.098  1.00 65.84           H  
ATOM   2535  C   ASP A 160     -25.752   6.664  59.437  1.00 65.84           C  
ATOM   2536  CB  ASP A 160     -26.908   4.429  60.052  1.00 65.84           C  
ATOM   2537  HB2 ASP A 160     -26.302   4.294  60.948  1.00 65.84           H  
ATOM   2538  HB3 ASP A 160     -27.771   5.037  60.323  1.00 65.84           H  
ATOM   2539  O   ASP A 160     -26.559   7.568  59.213  1.00 65.84           O  
ATOM   2540  CG  ASP A 160     -27.429   3.050  59.579  1.00 65.84           C  
ATOM   2541  OD1 ASP A 160     -27.675   2.825  58.369  1.00 65.84           O  
ATOM   2542  OD2 ASP A 160     -27.575   2.121  60.404  1.00 65.84           O  
ATOM   2543  N   ASP A 161     -24.544   6.907  59.969  1.00 69.54           N  
ATOM   2544  H   ASP A 161     -23.950   6.111  60.151  1.00 69.54           H  
ATOM   2545  CA  ASP A 161     -24.055   8.224  60.411  1.00 69.54           C  
ATOM   2546  HA  ASP A 161     -24.896   8.790  60.811  1.00 69.54           H  
ATOM   2547  C   ASP A 161     -23.421   9.032  59.259  1.00 69.54           C  
ATOM   2548  CB  ASP A 161     -23.014   8.052  61.538  1.00 69.54           C  
ATOM   2549  HB2 ASP A 161     -22.887   9.009  62.043  1.00 69.54           H  
ATOM   2550  HB3 ASP A 161     -22.057   7.791  61.086  1.00 69.54           H  
ATOM   2551  O   ASP A 161     -23.633  10.243  59.133  1.00 69.54           O  
ATOM   2552  CG  ASP A 161     -23.353   6.979  62.581  1.00 69.54           C  
ATOM   2553  OD1 ASP A 161     -24.526   6.905  63.005  1.00 69.54           O  
ATOM   2554  OD2 ASP A 161     -22.419   6.229  62.946  1.00 69.54           O  
ATOM   2555  N   GLU A 162     -22.657   8.349  58.398  1.00 74.64           N  
ATOM   2556  H   GLU A 162     -22.546   7.358  58.557  1.00 74.64           H  
ATOM   2557  CA  GLU A 162     -21.965   8.900  57.231  1.00 74.64           C  
ATOM   2558  HA  GLU A 162     -22.186   9.964  57.150  1.00 74.64           H  
ATOM   2559  C   GLU A 162     -22.451   8.199  55.950  1.00 74.64           C  
ATOM   2560  CB  GLU A 162     -20.438   8.790  57.374  1.00 74.64           C  
ATOM   2561  HB2 GLU A 162     -20.157   7.758  57.586  1.00 74.64           H  
ATOM   2562  HB3 GLU A 162     -19.999   9.081  56.420  1.00 74.64           H  
ATOM   2563  O   GLU A 162     -21.851   7.221  55.496  1.00 74.64           O  
ATOM   2564  CG  GLU A 162     -19.869   9.713  58.462  1.00 74.64           C  
ATOM   2565  HG2 GLU A 162     -20.266  10.716  58.303  1.00 74.64           H  
ATOM   2566  HG3 GLU A 162     -20.208   9.365  59.438  1.00 74.64           H  
ATOM   2567  CD  GLU A 162     -18.331   9.784  58.450  1.00 74.64           C  
ATOM   2568  OE1 GLU A 162     -17.798  10.650  59.181  1.00 74.64           O  
ATOM   2569  OE2 GLU A 162     -17.691   9.014  57.697  1.00 74.64           O  
ATOM   2570  N   PRO A 163     -23.520   8.705  55.308  1.00 75.42           N  
ATOM   2571  CA  PRO A 163     -24.109   8.100  54.111  1.00 75.42           C  
ATOM   2572  HA  PRO A 163     -24.124   7.016  54.224  1.00 75.42           H  
ATOM   2573  C   PRO A 163     -23.308   8.433  52.837  1.00 75.42           C  
ATOM   2574  CB  PRO A 163     -25.551   8.618  54.097  1.00 75.42           C  
ATOM   2575  HB2 PRO A 163     -26.006   8.615  53.106  1.00 75.42           H  
ATOM   2576  HB3 PRO A 163     -26.155   8.030  54.788  1.00 75.42           H  
ATOM   2577  O   PRO A 163     -23.885   8.724  51.789  1.00 75.42           O  
ATOM   2578  CG  PRO A 163     -25.369  10.029  54.647  1.00 75.42           C  
ATOM   2579  HG2 PRO A 163     -24.937  10.658  53.869  1.00 75.42           H  
ATOM   2580  HG3 PRO A 163     -26.300  10.445  55.032  1.00 75.42           H  
ATOM   2581  CD  PRO A 163     -24.330   9.832  55.745  1.00 75.42           C  
ATOM   2582  HD2 PRO A 163     -23.732  10.736  55.863  1.00 75.42           H  
ATOM   2583  HD3 PRO A 163     -24.825   9.575  56.682  1.00 75.42           H  
ATOM   2584  N   TYR A 164     -21.978   8.443  52.938  1.00 83.92           N  
ATOM   2585  H   TYR A 164     -21.582   8.095  53.800  1.00 83.92           H  
ATOM   2586  CA  TYR A 164     -21.067   8.597  51.811  1.00 83.92           C  
ATOM   2587  HA  TYR A 164     -21.610   9.033  50.972  1.00 83.92           H  
ATOM   2588  C   TYR A 164     -20.543   7.231  51.397  1.00 83.92           C  
ATOM   2589  CB  TYR A 164     -19.908   9.537  52.148  1.00 83.92           C  
ATOM   2590  HB2 TYR A 164     -19.185   9.504  51.333  1.00 83.92           H  
ATOM   2591  HB3 TYR A 164     -19.404   9.177  53.045  1.00 83.92           H  
ATOM   2592  O   TYR A 164     -20.027   6.482  52.225  1.00 83.92           O  
ATOM   2593  CG  TYR A 164     -20.329  10.975  52.347  1.00 83.92           C  
ATOM   2594  CD1 TYR A 164     -20.495  11.822  51.235  1.00 83.92           C  
ATOM   2595  HD1 TYR A 164     -20.334  11.437  50.239  1.00 83.92           H  
ATOM   2596  CD2 TYR A 164     -20.553  11.462  53.648  1.00 83.92           C  
ATOM   2597  HD2 TYR A 164     -20.413  10.807  54.496  1.00 83.92           H  
ATOM   2598  CE1 TYR A 164     -20.871  13.166  51.426  1.00 83.92           C  
ATOM   2599  HE1 TYR A 164     -20.989  13.829  50.581  1.00 83.92           H  
ATOM   2600  CE2 TYR A 164     -20.937  12.800  53.844  1.00 83.92           C  
ATOM   2601  HE2 TYR A 164     -21.090  13.170  54.847  1.00 83.92           H  
ATOM   2602  OH  TYR A 164     -21.461  14.948  52.920  1.00 83.92           O  
ATOM   2603  HH  TYR A 164     -21.489  15.161  53.855  1.00 83.92           H  
ATOM   2604  CZ  TYR A 164     -21.092  13.654  52.730  1.00 83.92           C  
ATOM   2605  N   ALA A 165     -20.638   6.923  50.110  1.00 84.96           N  
ATOM   2606  H   ALA A 165     -21.031   7.603  49.473  1.00 84.96           H  
ATOM   2607  CA  ALA A 165     -20.062   5.710  49.556  1.00 84.96           C  
ATOM   2608  HA  ALA A 165     -19.359   5.287  50.274  1.00 84.96           H  
ATOM   2609  C   ALA A 165     -19.301   6.030  48.280  1.00 84.96           C  
ATOM   2610  CB  ALA A 165     -21.157   4.676  49.292  1.00 84.96           C  
ATOM   2611  HB1 ALA A 165     -21.683   4.920  48.370  1.00 84.96           H  
ATOM   2612  HB2 ALA A 165     -20.700   3.694  49.172  1.00 84.96           H  
ATOM   2613  HB3 ALA A 165     -21.866   4.662  50.120  1.00 84.96           H  
ATOM   2614  O   ALA A 165     -19.764   6.828  47.470  1.00 84.96           O  
ATOM   2615  N   SER A 166     -18.171   5.366  48.083  1.00 89.14           N  
ATOM   2616  H   SER A 166     -17.877   4.703  48.787  1.00 89.14           H  
ATOM   2617  CA  SER A 166     -17.503   5.325  46.789  1.00 89.14           C  
ATOM   2618  HA  SER A 166     -18.252   5.517  46.021  1.00 89.14           H  
ATOM   2619  C   SER A 166     -16.924   3.938  46.588  1.00 89.14           C  
ATOM   2620  CB  SER A 166     -16.438   6.408  46.637  1.00 89.14           C  
ATOM   2621  HB2 SER A 166     -15.617   6.215  47.328  1.00 89.14           H  
ATOM   2622  HB3 SER A 166     -16.872   7.383  46.860  1.00 89.14           H  
ATOM   2623  O   SER A 166     -16.104   3.465  47.381  1.00 89.14           O  
ATOM   2624  OG  SER A 166     -15.960   6.406  45.304  1.00 89.14           O  
ATOM   2625  HG  SER A 166     -16.562   6.937  44.777  1.00 89.14           H  
ATOM   2626  N   PHE A 167     -17.406   3.236  45.570  1.00 89.92           N  
ATOM   2627  H   PHE A 167     -18.062   3.684  44.946  1.00 89.92           H  
ATOM   2628  CA  PHE A 167     -16.984   1.868  45.296  1.00 89.92           C  
ATOM   2629  HA  PHE A 167     -15.910   1.805  45.473  1.00 89.92           H  
ATOM   2630  C   PHE A 167     -17.230   1.491  43.840  1.00 89.92           C  
ATOM   2631  CB  PHE A 167     -17.680   0.887  46.255  1.00 89.92           C  
ATOM   2632  HB2 PHE A 167     -17.264  -0.111  46.112  1.00 89.92           H  
ATOM   2633  HB3 PHE A 167     -17.455   1.191  47.277  1.00 89.92           H  
ATOM   2634  O   PHE A 167     -18.023   2.101  43.132  1.00 89.92           O  
ATOM   2635  CG  PHE A 167     -19.182   0.813  46.110  1.00 89.92           C  
ATOM   2636  CD1 PHE A 167     -19.992   1.703  46.841  1.00 89.92           C  
ATOM   2637  HD1 PHE A 167     -19.542   2.410  47.522  1.00 89.92           H  
ATOM   2638  CD2 PHE A 167     -19.766  -0.118  45.230  1.00 89.92           C  
ATOM   2639  HD2 PHE A 167     -19.150  -0.813  44.678  1.00 89.92           H  
ATOM   2640  CE1 PHE A 167     -21.382   1.694  46.657  1.00 89.92           C  
ATOM   2641  HE1 PHE A 167     -22.009   2.391  47.194  1.00 89.92           H  
ATOM   2642  CE2 PHE A 167     -21.158  -0.124  45.046  1.00 89.92           C  
ATOM   2643  HE2 PHE A 167     -21.626  -0.810  44.355  1.00 89.92           H  
ATOM   2644  CZ  PHE A 167     -21.952   0.799  45.742  1.00 89.92           C  
ATOM   2645  HZ  PHE A 167     -23.013   0.846  45.549  1.00 89.92           H  
ATOM   2646  N   LYS A 168     -16.541   0.450  43.379  1.00 90.36           N  
ATOM   2647  H   LYS A 168     -15.970  -0.064  44.035  1.00 90.36           H  
ATOM   2648  CA  LYS A 168     -16.758  -0.135  42.054  1.00 90.36           C  
ATOM   2649  HA  LYS A 168     -17.297   0.568  41.420  1.00 90.36           H  
ATOM   2650  C   LYS A 168     -17.606  -1.387  42.187  1.00 90.36           C  
ATOM   2651  CB  LYS A 168     -15.416  -0.461  41.406  1.00 90.36           C  
ATOM   2652  HB2 LYS A 168     -14.842  -1.100  42.076  1.00 90.36           H  
ATOM   2653  HB3 LYS A 168     -15.602  -1.011  40.483  1.00 90.36           H  
ATOM   2654  O   LYS A 168     -17.369  -2.160  43.107  1.00 90.36           O  
ATOM   2655  CG  LYS A 168     -14.612   0.801  41.075  1.00 90.36           C  
ATOM   2656  HG2 LYS A 168     -15.148   1.379  40.323  1.00 90.36           H  
ATOM   2657  HG3 LYS A 168     -14.458   1.413  41.964  1.00 90.36           H  
ATOM   2658  CD  LYS A 168     -13.259   0.353  40.527  1.00 90.36           C  
ATOM   2659  HD2 LYS A 168     -13.439  -0.427  39.788  1.00 90.36           H  
ATOM   2660  HD3 LYS A 168     -12.658  -0.077  41.329  1.00 90.36           H  
ATOM   2661  CE  LYS A 168     -12.503   1.505  39.874  1.00 90.36           C  
ATOM   2662  HE2 LYS A 168     -13.228   2.209  39.465  1.00 90.36           H  
ATOM   2663  HE3 LYS A 168     -11.902   2.020  40.623  1.00 90.36           H  
ATOM   2664  NZ  LYS A 168     -11.672   0.965  38.773  1.00 90.36           N  
ATOM   2665  HZ1 LYS A 168     -11.059   0.230  39.096  1.00 90.36           H  
ATOM   2666  HZ2 LYS A 168     -11.156   1.688  38.293  1.00 90.36           H  
ATOM   2667  HZ3 LYS A 168     -12.277   0.528  38.092  1.00 90.36           H  
ATOM   2668  N   ALA A 169     -18.521  -1.629  41.262  1.00 89.76           N  
ATOM   2669  H   ALA A 169     -18.691  -0.925  40.558  1.00 89.76           H  
ATOM   2670  CA  ALA A 169     -19.331  -2.841  41.211  1.00 89.76           C  
ATOM   2671  HA  ALA A 169     -18.842  -3.628  41.785  1.00 89.76           H  
ATOM   2672  C   ALA A 169     -19.472  -3.346  39.773  1.00 89.76           C  
ATOM   2673  CB  ALA A 169     -20.693  -2.554  41.850  1.00 89.76           C  
ATOM   2674  HB1 ALA A 169     -20.558  -2.275  42.895  1.00 89.76           H  
ATOM   2675  HB2 ALA A 169     -21.322  -3.443  41.809  1.00 89.76           H  
ATOM   2676  HB3 ALA A 169     -21.193  -1.741  41.323  1.00 89.76           H  
ATOM   2677  O   ALA A 169     -19.439  -2.558  38.831  1.00 89.76           O  
ATOM   2678  N   MET A 170     -19.637  -4.656  39.594  1.00 90.96           N  
ATOM   2679  H   MET A 170     -19.689  -5.247  40.411  1.00 90.96           H  
ATOM   2680  CA  MET A 170     -19.999  -5.217  38.288  1.00 90.96           C  
ATOM   2681  HA  MET A 170     -19.565  -4.602  37.500  1.00 90.96           H  
ATOM   2682  C   MET A 170     -21.515  -5.176  38.110  1.00 90.96           C  
ATOM   2683  CB  MET A 170     -19.456  -6.642  38.121  1.00 90.96           C  
ATOM   2684  HB2 MET A 170     -19.883  -7.081  37.219  1.00 90.96           H  
ATOM   2685  HB3 MET A 170     -19.764  -7.251  38.971  1.00 90.96           H  
ATOM   2686  O   MET A 170     -22.257  -5.729  38.927  1.00 90.96           O  
ATOM   2687  CG  MET A 170     -17.927  -6.679  38.003  1.00 90.96           C  
ATOM   2688  HG2 MET A 170     -17.616  -7.716  37.877  1.00 90.96           H  
ATOM   2689  HG3 MET A 170     -17.500  -6.317  38.939  1.00 90.96           H  
ATOM   2690  SD  MET A 170     -17.211  -5.705  36.648  1.00 90.96           S  
ATOM   2691  CE  MET A 170     -17.866  -6.579  35.203  1.00 90.96           C  
ATOM   2692  HE1 MET A 170     -17.428  -6.156  34.299  1.00 90.96           H  
ATOM   2693  HE2 MET A 170     -18.951  -6.481  35.163  1.00 90.96           H  
ATOM   2694  HE3 MET A 170     -17.588  -7.630  35.275  1.00 90.96           H  
ATOM   2695  N   GLU A 171     -21.975  -4.544  37.033  1.00 91.86           N  
ATOM   2696  H   GLU A 171     -21.314  -4.092  36.416  1.00 91.86           H  
ATOM   2697  CA  GLU A 171     -23.391  -4.262  36.809  1.00 91.86           C  
ATOM   2698  HA  GLU A 171     -23.986  -4.885  37.476  1.00 91.86           H  
ATOM   2699  C   GLU A 171     -23.827  -4.580  35.374  1.00 91.86           C  
ATOM   2700  CB  GLU A 171     -23.665  -2.796  37.182  1.00 91.86           C  
ATOM   2701  HB2 GLU A 171     -23.260  -2.605  38.176  1.00 91.86           H  
ATOM   2702  HB3 GLU A 171     -23.164  -2.149  36.462  1.00 91.86           H  
ATOM   2703  O   GLU A 171     -23.157  -4.229  34.398  1.00 91.86           O  
ATOM   2704  CG  GLU A 171     -25.163  -2.482  37.186  1.00 91.86           C  
ATOM   2705  HG2 GLU A 171     -25.539  -2.620  36.172  1.00 91.86           H  
ATOM   2706  HG3 GLU A 171     -25.657  -3.195  37.846  1.00 91.86           H  
ATOM   2707  CD  GLU A 171     -25.518  -1.058  37.644  1.00 91.86           C  
ATOM   2708  OE1 GLU A 171     -26.622  -0.559  37.319  1.00 91.86           O  
ATOM   2709  OE2 GLU A 171     -24.739  -0.423  38.379  1.00 91.86           O  
ATOM   2710  N   ASP A 172     -24.989  -5.222  35.252  1.00 91.43           N  
ATOM   2711  H   ASP A 172     -25.470  -5.511  36.092  1.00 91.43           H  
ATOM   2712  CA  ASP A 172     -25.613  -5.572  33.980  1.00 91.43           C  
ATOM   2713  HA  ASP A 172     -24.834  -5.797  33.252  1.00 91.43           H  
ATOM   2714  C   ASP A 172     -26.438  -4.386  33.461  1.00 91.43           C  
ATOM   2715  CB  ASP A 172     -26.489  -6.832  34.126  1.00 91.43           C  
ATOM   2716  HB2 ASP A 172     -27.012  -6.991  33.183  1.00 91.43           H  
ATOM   2717  HB3 ASP A 172     -27.243  -6.653  34.893  1.00 91.43           H  
ATOM   2718  O   ASP A 172     -27.246  -3.797  34.179  1.00 91.43           O  
ATOM   2719  CG  ASP A 172     -25.731  -8.125  34.478  1.00 91.43           C  
ATOM   2720  OD1 ASP A 172     -24.628  -8.070  35.055  1.00 91.43           O  
ATOM   2721  OD2 ASP A 172     -26.255  -9.212  34.155  1.00 91.43           O  
ATOM   2722  N   SER A 173     -26.265  -4.051  32.185  1.00 93.17           N  
ATOM   2723  H   SER A 173     -25.562  -4.547  31.657  1.00 93.17           H  
ATOM   2724  CA  SER A 173     -27.009  -3.000  31.485  1.00 93.17           C  
ATOM   2725  HA  SER A 173     -28.010  -2.912  31.909  1.00 93.17           H  
ATOM   2726  C   SER A 173     -27.124  -3.338  30.002  1.00 93.17           C  
ATOM   2727  CB  SER A 173     -26.270  -1.669  31.650  1.00 93.17           C  
ATOM   2728  HB2 SER A 173     -26.054  -1.504  32.706  1.00 93.17           H  
ATOM   2729  HB3 SER A 173     -26.902  -0.856  31.293  1.00 93.17           H  
ATOM   2730  O   SER A 173     -26.395  -4.201  29.517  1.00 93.17           O  
ATOM   2731  OG  SER A 173     -25.058  -1.688  30.904  1.00 93.17           O  
ATOM   2732  HG  SER A 173     -24.602  -2.501  31.135  1.00 93.17           H  
ATOM   2733  N   VAL A 174     -27.932  -2.601  29.234  1.00 93.23           N  
ATOM   2734  H   VAL A 174     -28.553  -1.934  29.670  1.00 93.23           H  
ATOM   2735  CA  VAL A 174     -28.028  -2.815  27.775  1.00 93.23           C  
ATOM   2736  HA  VAL A 174     -28.403  -3.825  27.614  1.00 93.23           H  
ATOM   2737  C   VAL A 174     -26.668  -2.741  27.066  1.00 93.23           C  
ATOM   2738  CB  VAL A 174     -29.020  -1.843  27.109  1.00 93.23           C  
ATOM   2739  HB  VAL A 174     -28.981  -2.003  26.031  1.00 93.23           H  
ATOM   2740  O   VAL A 174     -26.447  -3.449  26.090  1.00 93.23           O  
ATOM   2741  CG1 VAL A 174     -30.450  -2.149  27.563  1.00 93.23           C  
ATOM   2742 HG11 VAL A 174     -31.155  -1.546  26.991  1.00 93.23           H  
ATOM   2743 HG12 VAL A 174     -30.676  -3.200  27.383  1.00 93.23           H  
ATOM   2744 HG13 VAL A 174     -30.572  -1.938  28.625  1.00 93.23           H  
ATOM   2745  CG2 VAL A 174     -28.714  -0.364  27.383  1.00 93.23           C  
ATOM   2746 HG21 VAL A 174     -27.732  -0.100  26.989  1.00 93.23           H  
ATOM   2747 HG22 VAL A 174     -29.454   0.257  26.877  1.00 93.23           H  
ATOM   2748 HG23 VAL A 174     -28.751  -0.143  28.449  1.00 93.23           H  
ATOM   2749  N   GLY A 175     -25.724  -1.948  27.580  1.00 89.36           N  
ATOM   2750  H   GLY A 175     -25.945  -1.446  28.428  1.00 89.36           H  
ATOM   2751  CA  GLY A 175     -24.369  -1.843  27.032  1.00 89.36           C  
ATOM   2752  HA2 GLY A 175     -23.896  -0.951  27.443  1.00 89.36           H  
ATOM   2753  HA3 GLY A 175     -24.432  -1.730  25.950  1.00 89.36           H  
ATOM   2754  C   GLY A 175     -23.448  -3.036  27.324  1.00 89.36           C  
ATOM   2755  O   GLY A 175     -22.346  -3.074  26.787  1.00 89.36           O  
ATOM   2756  N   GLY A 176     -23.874  -3.986  28.160  1.00 91.77           N  
ATOM   2757  H   GLY A 176     -24.795  -3.894  28.563  1.00 91.77           H  
ATOM   2758  CA  GLY A 176     -23.061  -5.098  28.648  1.00 91.77           C  
ATOM   2759  HA2 GLY A 176     -22.026  -4.974  28.330  1.00 91.77           H  
ATOM   2760  HA3 GLY A 176     -23.431  -6.033  28.228  1.00 91.77           H  
ATOM   2761  C   GLY A 176     -23.067  -5.210  30.172  1.00 91.77           C  
ATOM   2762  O   GLY A 176     -23.668  -4.386  30.871  1.00 91.77           O  
ATOM   2763  N   LYS A 177     -22.378  -6.238  30.671  1.00 92.67           N  
ATOM   2764  H   LYS A 177     -21.880  -6.815  30.009  1.00 92.67           H  
ATOM   2765  CA  LYS A 177     -22.066  -6.410  32.093  1.00 92.67           C  
ATOM   2766  HA  LYS A 177     -22.777  -5.850  32.699  1.00 92.67           H  
ATOM   2767  C   LYS A 177     -20.681  -5.844  32.359  1.00 92.67           C  
ATOM   2768  CB  LYS A 177     -22.180  -7.885  32.488  1.00 92.67           C  
ATOM   2769  HB2 LYS A 177     -23.207  -8.215  32.331  1.00 92.67           H  
ATOM   2770  HB3 LYS A 177     -21.510  -8.489  31.876  1.00 92.67           H  
ATOM   2771  O   LYS A 177     -19.694  -6.477  31.989  1.00 92.67           O  
ATOM   2772  CG  LYS A 177     -21.799  -8.079  33.957  1.00 92.67           C  
ATOM   2773  HG2 LYS A 177     -22.364  -7.386  34.580  1.00 92.67           H  
ATOM   2774  HG3 LYS A 177     -20.740  -7.861  34.100  1.00 92.67           H  
ATOM   2775  CD  LYS A 177     -22.048  -9.527  34.373  1.00 92.67           C  
ATOM   2776  HD2 LYS A 177     -21.326 -10.166  33.865  1.00 92.67           H  
ATOM   2777  HD3 LYS A 177     -23.056  -9.841  34.102  1.00 92.67           H  
ATOM   2778  CE  LYS A 177     -21.877  -9.611  35.885  1.00 92.67           C  
ATOM   2779  HE2 LYS A 177     -22.840  -9.400  36.351  1.00 92.67           H  
ATOM   2780  HE3 LYS A 177     -21.174  -8.838  36.194  1.00 92.67           H  
ATOM   2781  NZ  LYS A 177     -21.332 -10.927  36.269  1.00 92.67           N  
ATOM   2782  HZ1 LYS A 177     -21.274 -11.002  37.274  1.00 92.67           H  
ATOM   2783  HZ2 LYS A 177     -20.391 -10.981  35.906  1.00 92.67           H  
ATOM   2784  HZ3 LYS A 177     -21.900 -11.669  35.884  1.00 92.67           H  
ATOM   2785  N   CYS A 178     -20.619  -4.656  32.943  1.00 93.69           N  
ATOM   2786  H   CYS A 178     -21.464  -4.271  33.339  1.00 93.69           H  
ATOM   2787  CA  CYS A 178     -19.397  -3.860  33.028  1.00 93.69           C  
ATOM   2788  HA  CYS A 178     -18.536  -4.478  32.773  1.00 93.69           H  
ATOM   2789  C   CYS A 178     -19.141  -3.348  34.442  1.00 93.69           C  
ATOM   2790  CB  CYS A 178     -19.461  -2.714  32.013  1.00 93.69           C  
ATOM   2791  HB2 CYS A 178     -20.290  -2.065  32.295  1.00 93.69           H  
ATOM   2792  HB3 CYS A 178     -18.542  -2.131  32.084  1.00 93.69           H  
ATOM   2793  O   CYS A 178     -20.055  -3.271  35.261  1.00 93.69           O  
ATOM   2794  SG  CYS A 178     -19.686  -3.212  30.279  1.00 93.69           S  
ATOM   2795  N   GLU A 179     -17.893  -2.977  34.710  1.00 94.03           N  
ATOM   2796  H   GLU A 179     -17.186  -3.102  34.000  1.00 94.03           H  
ATOM   2797  CA  GLU A 179     -17.520  -2.263  35.925  1.00 94.03           C  
ATOM   2798  HA  GLU A 179     -17.878  -2.828  36.785  1.00 94.03           H  
ATOM   2799  C   GLU A 179     -18.195  -0.884  35.933  1.00 94.03           C  
ATOM   2800  CB  GLU A 179     -15.986  -2.166  36.021  1.00 94.03           C  
ATOM   2801  HB2 GLU A 179     -15.567  -3.172  36.004  1.00 94.03           H  
ATOM   2802  HB3 GLU A 179     -15.610  -1.634  35.147  1.00 94.03           H  
ATOM   2803  O   GLU A 179     -18.183  -0.148  34.942  1.00 94.03           O  
ATOM   2804  CG  GLU A 179     -15.490  -1.453  37.289  1.00 94.03           C  
ATOM   2805  HG2 GLU A 179     -15.946  -0.465  37.355  1.00 94.03           H  
ATOM   2806  HG3 GLU A 179     -15.804  -2.023  38.163  1.00 94.03           H  
ATOM   2807  CD  GLU A 179     -13.961  -1.286  37.294  1.00 94.03           C  
ATOM   2808  OE1 GLU A 179     -13.447  -0.207  36.895  1.00 94.03           O  
ATOM   2809  OE2 GLU A 179     -13.251  -2.201  37.757  1.00 94.03           O  
ATOM   2810  N   VAL A 180     -18.782  -0.529  37.069  1.00 93.81           N  
ATOM   2811  H   VAL A 180     -18.837  -1.218  37.806  1.00 93.81           H  
ATOM   2812  CA  VAL A 180     -19.446   0.746  37.322  1.00 93.81           C  
ATOM   2813  HA  VAL A 180     -19.222   1.436  36.508  1.00 93.81           H  
ATOM   2814  C   VAL A 180     -18.892   1.331  38.612  1.00 93.81           C  
ATOM   2815  CB  VAL A 180     -20.975   0.569  37.395  1.00 93.81           C  
ATOM   2816  HB  VAL A 180     -21.227  -0.153  38.172  1.00 93.81           H  
ATOM   2817  O   VAL A 180     -18.891   0.670  39.647  1.00 93.81           O  
ATOM   2818  CG1 VAL A 180     -21.681   1.894  37.702  1.00 93.81           C  
ATOM   2819 HG11 VAL A 180     -21.420   2.645  36.956  1.00 93.81           H  
ATOM   2820 HG12 VAL A 180     -22.758   1.730  37.709  1.00 93.81           H  
ATOM   2821 HG13 VAL A 180     -21.399   2.253  38.692  1.00 93.81           H  
ATOM   2822  CG2 VAL A 180     -21.531   0.075  36.053  1.00 93.81           C  
ATOM   2823 HG21 VAL A 180     -21.244   0.763  35.259  1.00 93.81           H  
ATOM   2824 HG22 VAL A 180     -21.142  -0.919  35.834  1.00 93.81           H  
ATOM   2825 HG23 VAL A 180     -22.618   0.017  36.109  1.00 93.81           H  
ATOM   2826  N   LEU A 181     -18.420   2.573  38.554  1.00 93.61           N  
ATOM   2827  H   LEU A 181     -18.470   3.057  37.669  1.00 93.61           H  
ATOM   2828  CA  LEU A 181     -18.073   3.359  39.735  1.00 93.61           C  
ATOM   2829  HA  LEU A 181     -17.656   2.702  40.498  1.00 93.61           H  
ATOM   2830  C   LEU A 181     -19.343   4.006  40.291  1.00 93.61           C  
ATOM   2831  CB  LEU A 181     -17.014   4.402  39.344  1.00 93.61           C  
ATOM   2832  HB2 LEU A 181     -17.422   5.011  38.538  1.00 93.61           H  
ATOM   2833  HB3 LEU A 181     -16.132   3.886  38.963  1.00 93.61           H  
ATOM   2834  O   LEU A 181     -20.040   4.697  39.549  1.00 93.61           O  
ATOM   2835  CG  LEU A 181     -16.590   5.340  40.491  1.00 93.61           C  
ATOM   2836  HG  LEU A 181     -17.466   5.836  40.910  1.00 93.61           H  
ATOM   2837  CD1 LEU A 181     -15.853   4.588  41.600  1.00 93.61           C  
ATOM   2838 HD11 LEU A 181     -16.529   3.881  42.080  1.00 93.61           H  
ATOM   2839 HD12 LEU A 181     -15.548   5.302  42.365  1.00 93.61           H  
ATOM   2840 HD13 LEU A 181     -14.978   4.071  41.206  1.00 93.61           H  
ATOM   2841  CD2 LEU A 181     -15.650   6.408  39.935  1.00 93.61           C  
ATOM   2842 HD21 LEU A 181     -14.743   5.955  39.533  1.00 93.61           H  
ATOM   2843 HD22 LEU A 181     -15.395   7.099  40.738  1.00 93.61           H  
ATOM   2844 HD23 LEU A 181     -16.164   6.977  39.160  1.00 93.61           H  
ATOM   2845  N   TYR A 182     -19.615   3.770  41.568  1.00 92.59           N  
ATOM   2846  H   TYR A 182     -18.969   3.199  42.094  1.00 92.59           H  
ATOM   2847  CA  TYR A 182     -20.677   4.379  42.357  1.00 92.59           C  
ATOM   2848  HA  TYR A 182     -21.427   4.829  41.707  1.00 92.59           H  
ATOM   2849  C   TYR A 182     -20.090   5.450  43.263  1.00 92.59           C  
ATOM   2850  CB  TYR A 182     -21.349   3.315  43.234  1.00 92.59           C  
ATOM   2851  HB2 TYR A 182     -21.797   3.808  44.096  1.00 92.59           H  
ATOM   2852  HB3 TYR A 182     -20.601   2.626  43.626  1.00 92.59           H  
ATOM   2853  O   TYR A 182     -19.157   5.151  44.002  1.00 92.59           O  
ATOM   2854  CG  TYR A 182     -22.428   2.529  42.532  1.00 92.59           C  
ATOM   2855  CD1 TYR A 182     -23.773   2.772  42.864  1.00 92.59           C  
ATOM   2856  HD1 TYR A 182     -24.018   3.506  43.618  1.00 92.59           H  
ATOM   2857  CD2 TYR A 182     -22.094   1.555  41.572  1.00 92.59           C  
ATOM   2858  HD2 TYR A 182     -21.058   1.365  41.334  1.00 92.59           H  
ATOM   2859  CE1 TYR A 182     -24.792   2.023  42.256  1.00 92.59           C  
ATOM   2860  HE1 TYR A 182     -25.821   2.177  42.545  1.00 92.59           H  
ATOM   2861  CE2 TYR A 182     -23.114   0.824  40.935  1.00 92.59           C  
ATOM   2862  HE2 TYR A 182     -22.873   0.074  40.196  1.00 92.59           H  
ATOM   2863  OH  TYR A 182     -25.457   0.354  40.695  1.00 92.59           O  
ATOM   2864  HH  TYR A 182     -25.099  -0.107  39.933  1.00 92.59           H  
ATOM   2865  CZ  TYR A 182     -24.460   1.048  41.295  1.00 92.59           C  
ATOM   2866  N   ASP A 183     -20.702   6.630  43.266  1.00 92.25           N  
ATOM   2867  H   ASP A 183     -21.418   6.798  42.574  1.00 92.25           H  
ATOM   2868  CA  ASP A 183     -20.487   7.674  44.265  1.00 92.25           C  
ATOM   2869  HA  ASP A 183     -19.854   7.289  45.064  1.00 92.25           H  
ATOM   2870  C   ASP A 183     -21.842   8.072  44.860  1.00 92.25           C  
ATOM   2871  CB  ASP A 183     -19.768   8.884  43.652  1.00 92.25           C  
ATOM   2872  HB2 ASP A 183     -19.692   9.663  44.411  1.00 92.25           H  
ATOM   2873  HB3 ASP A 183     -20.366   9.277  42.830  1.00 92.25           H  
ATOM   2874  O   ASP A 183     -22.771   8.420  44.130  1.00 92.25           O  
ATOM   2875  CG  ASP A 183     -18.357   8.561  43.150  1.00 92.25           C  
ATOM   2876  OD1 ASP A 183     -17.582   7.939  43.914  1.00 92.25           O  
ATOM   2877  OD2 ASP A 183     -18.043   8.973  42.009  1.00 92.25           O  
ATOM   2878  N   ILE A 184     -21.971   7.989  46.181  1.00 91.37           N  
ATOM   2879  H   ILE A 184     -21.157   7.715  46.712  1.00 91.37           H  
ATOM   2880  CA  ILE A 184     -23.204   8.265  46.922  1.00 91.37           C  
ATOM   2881  HA  ILE A 184     -23.973   8.591  46.223  1.00 91.37           H  
ATOM   2882  C   ILE A 184     -22.939   9.395  47.909  1.00 91.37           C  
ATOM   2883  CB  ILE A 184     -23.729   7.003  47.640  1.00 91.37           C  
ATOM   2884  HB  ILE A 184     -23.004   6.720  48.403  1.00 91.37           H  
ATOM   2885  O   ILE A 184     -21.986   9.321  48.686  1.00 91.37           O  
ATOM   2886  CG1 ILE A 184     -23.881   5.820  46.651  1.00 91.37           C  
ATOM   2887 HG12 ILE A 184     -22.895   5.555  46.268  1.00 91.37           H  
ATOM   2888 HG13 ILE A 184     -24.486   6.142  45.804  1.00 91.37           H  
ATOM   2889  CG2 ILE A 184     -25.048   7.317  48.362  1.00 91.37           C  
ATOM   2890 HG21 ILE A 184     -24.905   8.106  49.101  1.00 91.37           H  
ATOM   2891 HG22 ILE A 184     -25.817   7.621  47.651  1.00 91.37           H  
ATOM   2892 HG23 ILE A 184     -25.366   6.430  48.910  1.00 91.37           H  
ATOM   2893  CD1 ILE A 184     -24.493   4.538  47.232  1.00 91.37           C  
ATOM   2894 HD11 ILE A 184     -24.390   3.731  46.506  1.00 91.37           H  
ATOM   2895 HD12 ILE A 184     -23.980   4.255  48.152  1.00 91.37           H  
ATOM   2896 HD13 ILE A 184     -25.554   4.684  47.436  1.00 91.37           H  
ATOM   2897  N   ALA A 185     -23.787  10.423  47.897  1.00 91.61           N  
ATOM   2898  H   ALA A 185     -24.524  10.429  47.207  1.00 91.61           H  
ATOM   2899  CA  ALA A 185     -23.691  11.554  48.814  1.00 91.61           C  
ATOM   2900  HA  ALA A 185     -23.242  11.203  49.743  1.00 91.61           H  
ATOM   2901  C   ALA A 185     -25.071  12.166  49.125  1.00 91.61           C  
ATOM   2902  CB  ALA A 185     -22.762  12.605  48.192  1.00 91.61           C  
ATOM   2903  HB1 ALA A 185     -23.165  12.931  47.233  1.00 91.61           H  
ATOM   2904  HB2 ALA A 185     -21.772  12.177  48.036  1.00 91.61           H  
ATOM   2905  HB3 ALA A 185     -22.680  13.467  48.853  1.00 91.61           H  
ATOM   2906  O   ALA A 185     -25.982  12.098  48.298  1.00 91.61           O  
ATOM   2907  N   PRO A 186     -25.258  12.817  50.286  1.00 89.21           N  
ATOM   2908  CA  PRO A 186     -26.448  13.622  50.553  1.00 89.21           C  
ATOM   2909  HA  PRO A 186     -27.320  12.968  50.542  1.00 89.21           H  
ATOM   2910  C   PRO A 186     -26.632  14.750  49.529  1.00 89.21           C  
ATOM   2911  CB  PRO A 186     -26.260  14.192  51.962  1.00 89.21           C  
ATOM   2912  HB2 PRO A 186     -27.206  14.257  52.498  1.00 89.21           H  
ATOM   2913  HB3 PRO A 186     -25.778  15.169  51.918  1.00 89.21           H  
ATOM   2914  O   PRO A 186     -25.701  15.499  49.239  1.00 89.21           O  
ATOM   2915  CG  PRO A 186     -25.306  13.196  52.611  1.00 89.21           C  
ATOM   2916  HG2 PRO A 186     -24.742  13.638  53.432  1.00 89.21           H  
ATOM   2917  HG3 PRO A 186     -25.893  12.342  52.948  1.00 89.21           H  
ATOM   2918  CD  PRO A 186     -24.400  12.779  51.457  1.00 89.21           C  
ATOM   2919  HD2 PRO A 186     -23.998  11.783  51.641  1.00 89.21           H  
ATOM   2920  HD3 PRO A 186     -23.595  13.504  51.335  1.00 89.21           H  
ATOM   2921  N   LEU A 187     -27.860  14.923  49.041  1.00 89.33           N  
ATOM   2922  H   LEU A 187     -28.595  14.315  49.372  1.00 89.33           H  
ATOM   2923  CA  LEU A 187     -28.241  16.032  48.172  1.00 89.33           C  
ATOM   2924  HA  LEU A 187     -27.364  16.325  47.594  1.00 89.33           H  
ATOM   2925  C   LEU A 187     -28.691  17.221  49.031  1.00 89.33           C  
ATOM   2926  CB  LEU A 187     -29.330  15.548  47.200  1.00 89.33           C  
ATOM   2927  HB2 LEU A 187     -29.001  14.619  46.734  1.00 89.33           H  
ATOM   2928  HB3 LEU A 187     -30.232  15.335  47.773  1.00 89.33           H  
ATOM   2929  O   LEU A 187     -29.571  17.082  49.882  1.00 89.33           O  
ATOM   2930  CG  LEU A 187     -29.670  16.559  46.090  1.00 89.33           C  
ATOM   2931  HG  LEU A 187     -29.947  17.513  46.537  1.00 89.33           H  
ATOM   2932  CD1 LEU A 187     -28.502  16.782  45.127  1.00 89.33           C  
ATOM   2933 HD11 LEU A 187     -27.681  17.292  45.630  1.00 89.33           H  
ATOM   2934 HD12 LEU A 187     -28.832  17.394  44.287  1.00 89.33           H  
ATOM   2935 HD13 LEU A 187     -28.143  15.830  44.737  1.00 89.33           H  
ATOM   2936  CD2 LEU A 187     -30.855  16.045  45.274  1.00 89.33           C  
ATOM   2937 HD21 LEU A 187     -31.702  15.850  45.932  1.00 89.33           H  
ATOM   2938 HD22 LEU A 187     -31.149  16.791  44.535  1.00 89.33           H  
ATOM   2939 HD23 LEU A 187     -30.577  15.123  44.765  1.00 89.33           H  
ATOM   2940  N   SER A 188     -28.091  18.395  48.826  1.00 86.90           N  
ATOM   2941  H   SER A 188     -27.395  18.469  48.098  1.00 86.90           H  
ATOM   2942  CA  SER A 188     -28.413  19.577  49.632  1.00 86.90           C  
ATOM   2943  HA  SER A 188     -28.446  19.259  50.674  1.00 86.90           H  
ATOM   2944  C   SER A 188     -29.789  20.152  49.288  1.00 86.90           C  
ATOM   2945  CB  SER A 188     -27.316  20.642  49.525  1.00 86.90           C  
ATOM   2946  HB2 SER A 188     -26.349  20.174  49.709  1.00 86.90           H  
ATOM   2947  HB3 SER A 188     -27.482  21.400  50.290  1.00 86.90           H  
ATOM   2948  O   SER A 188     -30.177  20.221  48.119  1.00 86.90           O  
ATOM   2949  OG  SER A 188     -27.305  21.269  48.258  1.00 86.90           O  
ATOM   2950  HG  SER A 188     -26.390  21.384  47.990  1.00 86.90           H  
ATOM   2951  N   ASP A 189     -30.503  20.650  50.301  1.00 83.59           N  
ATOM   2952  H   ASP A 189     -30.203  20.468  51.248  1.00 83.59           H  
ATOM   2953  CA  ASP A 189     -31.825  21.264  50.113  1.00 83.59           C  
ATOM   2954  HA  ASP A 189     -32.492  20.530  49.660  1.00 83.59           H  
ATOM   2955  C   ASP A 189     -31.771  22.478  49.155  1.00 83.59           C  
ATOM   2956  CB  ASP A 189     -32.421  21.659  51.478  1.00 83.59           C  
ATOM   2957  HB2 ASP A 189     -31.729  22.337  51.976  1.00 83.59           H  
ATOM   2958  HB3 ASP A 189     -33.346  22.207  51.300  1.00 83.59           H  
ATOM   2959  O   ASP A 189     -32.727  22.744  48.429  1.00 83.59           O  
ATOM   2960  CG  ASP A 189     -32.751  20.481  52.421  1.00 83.59           C  
ATOM   2961  OD1 ASP A 189     -33.150  19.385  51.959  1.00 83.59           O  
ATOM   2962  OD2 ASP A 189     -32.614  20.674  53.647  1.00 83.59           O  
ATOM   2963  N   PHE A 190     -30.628  23.176  49.074  1.00 87.15           N  
ATOM   2964  H   PHE A 190     -29.864  22.889  49.669  1.00 87.15           H  
ATOM   2965  CA  PHE A 190     -30.403  24.254  48.101  1.00 87.15           C  
ATOM   2966  HA  PHE A 190     -31.189  24.999  48.217  1.00 87.15           H  
ATOM   2967  C   PHE A 190     -30.462  23.761  46.646  1.00 87.15           C  
ATOM   2968  CB  PHE A 190     -29.047  24.921  48.380  1.00 87.15           C  
ATOM   2969  HB2 PHE A 190     -28.264  24.164  48.350  1.00 87.15           H  
ATOM   2970  HB3 PHE A 190     -29.062  25.340  49.386  1.00 87.15           H  
ATOM   2971  O   PHE A 190     -31.092  24.401  45.803  1.00 87.15           O  
ATOM   2972  CG  PHE A 190     -28.701  26.027  47.397  1.00 87.15           C  
ATOM   2973  CD1 PHE A 190     -27.861  25.766  46.296  1.00 87.15           C  
ATOM   2974  HD1 PHE A 190     -27.444  24.779  46.158  1.00 87.15           H  
ATOM   2975  CD2 PHE A 190     -29.250  27.312  47.563  1.00 87.15           C  
ATOM   2976  HD2 PHE A 190     -29.905  27.516  48.396  1.00 87.15           H  
ATOM   2977  CE1 PHE A 190     -27.567  26.786  45.372  1.00 87.15           C  
ATOM   2978  HE1 PHE A 190     -26.914  26.583  44.537  1.00 87.15           H  
ATOM   2979  CE2 PHE A 190     -28.957  28.331  46.639  1.00 87.15           C  
ATOM   2980  HE2 PHE A 190     -29.383  29.315  46.771  1.00 87.15           H  
ATOM   2981  CZ  PHE A 190     -28.115  28.069  45.544  1.00 87.15           C  
ATOM   2982  HZ  PHE A 190     -27.889  28.856  44.840  1.00 87.15           H  
ATOM   2983  N   VAL A 191     -29.829  22.621  46.338  1.00 87.50           N  
ATOM   2984  H   VAL A 191     -29.409  22.082  47.081  1.00 87.50           H  
ATOM   2985  CA  VAL A 191     -29.864  22.037  44.985  1.00 87.50           C  
ATOM   2986  HA  VAL A 191     -29.602  22.808  44.261  1.00 87.50           H  
ATOM   2987  C   VAL A 191     -31.276  21.577  44.643  1.00 87.50           C  
ATOM   2988  CB  VAL A 191     -28.856  20.879  44.843  1.00 87.50           C  
ATOM   2989  HB  VAL A 191     -29.010  20.158  45.645  1.00 87.50           H  
ATOM   2990  O   VAL A 191     -31.733  21.818  43.530  1.00 87.50           O  
ATOM   2991  CG1 VAL A 191     -28.984  20.152  43.496  1.00 87.50           C  
ATOM   2992 HG11 VAL A 191     -29.921  19.597  43.459  1.00 87.50           H  
ATOM   2993 HG12 VAL A 191     -28.163  19.445  43.378  1.00 87.50           H  
ATOM   2994 HG13 VAL A 191     -28.963  20.871  42.677  1.00 87.50           H  
ATOM   2995  CG2 VAL A 191     -27.419  21.413  44.922  1.00 87.50           C  
ATOM   2996 HG21 VAL A 191     -27.203  22.033  44.052  1.00 87.50           H  
ATOM   2997 HG22 VAL A 191     -27.284  22.016  45.820  1.00 87.50           H  
ATOM   2998 HG23 VAL A 191     -26.720  20.577  44.952  1.00 87.50           H  
ATOM   2999  N   ILE A 192     -31.987  20.989  45.606  1.00 85.94           N  
ATOM   3000  H   ILE A 192     -31.541  20.827  46.498  1.00 85.94           H  
ATOM   3001  CA  ILE A 192     -33.381  20.558  45.437  1.00 85.94           C  
ATOM   3002  HA  ILE A 192     -33.442  19.885  44.581  1.00 85.94           H  
ATOM   3003  C   ILE A 192     -34.289  21.751  45.131  1.00 85.94           C  
ATOM   3004  CB  ILE A 192     -33.859  19.801  46.694  1.00 85.94           C  
ATOM   3005  HB  ILE A 192     -33.743  20.449  47.562  1.00 85.94           H  
ATOM   3006  O   ILE A 192     -35.137  21.667  44.250  1.00 85.94           O  
ATOM   3007  CG1 ILE A 192     -32.984  18.546  46.894  1.00 85.94           C  
ATOM   3008 HG12 ILE A 192     -33.155  17.852  46.072  1.00 85.94           H  
ATOM   3009 HG13 ILE A 192     -31.928  18.818  46.883  1.00 85.94           H  
ATOM   3010  CG2 ILE A 192     -35.347  19.424  46.570  1.00 85.94           C  
ATOM   3011 HG21 ILE A 192     -35.968  20.319  46.548  1.00 85.94           H  
ATOM   3012 HG22 ILE A 192     -35.673  18.827  47.422  1.00 85.94           H  
ATOM   3013 HG23 ILE A 192     -35.509  18.864  45.649  1.00 85.94           H  
ATOM   3014  CD1 ILE A 192     -33.236  17.832  48.217  1.00 85.94           C  
ATOM   3015 HD11 ILE A 192     -34.212  17.349  48.185  1.00 85.94           H  
ATOM   3016 HD12 ILE A 192     -33.198  18.536  49.049  1.00 85.94           H  
ATOM   3017 HD13 ILE A 192     -32.460  17.079  48.357  1.00 85.94           H  
ATOM   3018  N   HIS A 193     -34.088  22.884  45.809  1.00 86.08           N  
ATOM   3019  H   HIS A 193     -33.421  22.886  46.567  1.00 86.08           H  
ATOM   3020  CA  HIS A 193     -34.858  24.098  45.544  1.00 86.08           C  
ATOM   3021  HA  HIS A 193     -35.918  23.848  45.598  1.00 86.08           H  
ATOM   3022  C   HIS A 193     -34.598  24.671  44.141  1.00 86.08           C  
ATOM   3023  CB  HIS A 193     -34.543  25.130  46.632  1.00 86.08           C  
ATOM   3024  HB2 HIS A 193     -34.581  24.645  47.607  1.00 86.08           H  
ATOM   3025  HB3 HIS A 193     -33.536  25.521  46.489  1.00 86.08           H  
ATOM   3026  O   HIS A 193     -35.515  25.187  43.507  1.00 86.08           O  
ATOM   3027  CG  HIS A 193     -35.529  26.268  46.646  1.00 86.08           C  
ATOM   3028  CD2 HIS A 193     -35.343  27.534  46.159  1.00 86.08           C  
ATOM   3029  HD2 HIS A 193     -34.447  27.906  45.687  1.00 86.08           H  
ATOM   3030  ND1 HIS A 193     -36.811  26.206  47.138  1.00 86.08           N  
ATOM   3031  HD1 HIS A 193     -37.257  25.389  47.529  1.00 86.08           H  
ATOM   3032  CE1 HIS A 193     -37.383  27.407  46.958  1.00 86.08           C  
ATOM   3033  HE1 HIS A 193     -38.396  27.661  47.234  1.00 86.08           H  
ATOM   3034  NE2 HIS A 193     -36.522  28.256  46.377  1.00 86.08           N  
ATOM   3035  N   ARG A 194     -33.357  24.573  43.642  1.00 87.38           N  
ATOM   3036  H   ARG A 194     -32.652  24.154  44.230  1.00 87.38           H  
ATOM   3037  CA  ARG A 194     -32.975  25.044  42.300  1.00 87.38           C  
ATOM   3038  HA  ARG A 194     -33.489  25.986  42.106  1.00 87.38           H  
ATOM   3039  C   ARG A 194     -33.416  24.096  41.177  1.00 87.38           C  
ATOM   3040  CB  ARG A 194     -31.458  25.283  42.280  1.00 87.38           C  
ATOM   3041  HB2 ARG A 194     -31.195  25.937  43.111  1.00 87.38           H  
ATOM   3042  HB3 ARG A 194     -30.942  24.332  42.410  1.00 87.38           H  
ATOM   3043  O   ARG A 194     -33.683  24.567  40.077  1.00 87.38           O  
ATOM   3044  CG  ARG A 194     -30.999  25.937  40.969  1.00 87.38           C  
ATOM   3045  HG2 ARG A 194     -31.546  26.868  40.818  1.00 87.38           H  
ATOM   3046  HG3 ARG A 194     -31.197  25.266  40.134  1.00 87.38           H  
ATOM   3047  CD  ARG A 194     -29.499  26.227  41.003  1.00 87.38           C  
ATOM   3048  HD2 ARG A 194     -29.292  26.915  41.823  1.00 87.38           H  
ATOM   3049  HD3 ARG A 194     -28.970  25.290  41.180  1.00 87.38           H  
ATOM   3050  NE  ARG A 194     -29.054  26.816  39.728  1.00 87.38           N  
ATOM   3051  HE  ARG A 194     -29.769  26.944  39.026  1.00 87.38           H  
ATOM   3052  NH1 ARG A 194     -26.824  26.977  40.230  1.00 87.38           N  
ATOM   3053 HH11 ARG A 194     -25.881  27.224  39.963  1.00 87.38           H  
ATOM   3054 HH12 ARG A 194     -27.021  26.564  41.130  1.00 87.38           H  
ATOM   3055  NH2 ARG A 194     -27.558  27.657  38.232  1.00 87.38           N  
ATOM   3056 HH21 ARG A 194     -28.303  27.776  37.561  1.00 87.38           H  
ATOM   3057 HH22 ARG A 194     -26.612  27.895  37.971  1.00 87.38           H  
ATOM   3058  CZ  ARG A 194     -27.818  27.147  39.403  1.00 87.38           C  
ATOM   3059  N   SER A 195     -33.467  22.799  41.464  1.00 88.83           N  
ATOM   3060  H   SER A 195     -33.187  22.520  42.393  1.00 88.83           H  
ATOM   3061  CA  SER A 195     -33.807  21.727  40.526  1.00 88.83           C  
ATOM   3062  HA  SER A 195     -34.209  22.148  39.604  1.00 88.83           H  
ATOM   3063  C   SER A 195     -34.887  20.815  41.123  1.00 88.83           C  
ATOM   3064  CB  SER A 195     -32.547  20.942  40.156  1.00 88.83           C  
ATOM   3065  HB2 SER A 195     -32.833  19.992  39.705  1.00 88.83           H  
ATOM   3066  HB3 SER A 195     -31.952  20.748  41.049  1.00 88.83           H  
ATOM   3067  O   SER A 195     -34.603  19.658  41.464  1.00 88.83           O  
ATOM   3068  OG  SER A 195     -31.790  21.655  39.203  1.00 88.83           O  
ATOM   3069  HG  SER A 195     -32.323  21.600  38.407  1.00 88.83           H  
ATOM   3070  N   PRO A 196     -36.126  21.318  41.292  1.00 88.16           N  
ATOM   3071  CA  PRO A 196     -37.220  20.557  41.897  1.00 88.16           C  
ATOM   3072  HA  PRO A 196     -36.946  20.263  42.910  1.00 88.16           H  
ATOM   3073  C   PRO A 196     -37.564  19.284  41.110  1.00 88.16           C  
ATOM   3074  CB  PRO A 196     -38.399  21.534  41.951  1.00 88.16           C  
ATOM   3075  HB2 PRO A 196     -38.378  22.067  42.901  1.00 88.16           H  
ATOM   3076  HB3 PRO A 196     -39.357  21.031  41.821  1.00 88.16           H  
ATOM   3077  O   PRO A 196     -38.067  18.321  41.681  1.00 88.16           O  
ATOM   3078  CG  PRO A 196     -38.114  22.515  40.814  1.00 88.16           C  
ATOM   3079  HG2 PRO A 196     -38.429  22.084  39.864  1.00 88.16           H  
ATOM   3080  HG3 PRO A 196     -38.593  23.481  40.979  1.00 88.16           H  
ATOM   3081  CD  PRO A 196     -36.595  22.625  40.846  1.00 88.16           C  
ATOM   3082  HD2 PRO A 196     -36.223  22.881  39.855  1.00 88.16           H  
ATOM   3083  HD3 PRO A 196     -36.296  23.383  41.570  1.00 88.16           H  
ATOM   3084  N   GLU A 197     -37.242  19.231  39.817  1.00 87.03           N  
ATOM   3085  H   GLU A 197     -36.821  20.047  39.397  1.00 87.03           H  
ATOM   3086  CA  GLU A 197     -37.404  18.057  38.959  1.00 87.03           C  
ATOM   3087  HA  GLU A 197     -38.450  17.753  39.007  1.00 87.03           H  
ATOM   3088  C   GLU A 197     -36.581  16.837  39.404  1.00 87.03           C  
ATOM   3089  CB  GLU A 197     -37.090  18.426  37.494  1.00 87.03           C  
ATOM   3090  HB2 GLU A 197     -37.715  19.266  37.191  1.00 87.03           H  
ATOM   3091  HB3 GLU A 197     -37.397  17.578  36.882  1.00 87.03           H  
ATOM   3092  O   GLU A 197     -36.924  15.708  39.053  1.00 87.03           O  
ATOM   3093  CG  GLU A 197     -35.614  18.729  37.137  1.00 87.03           C  
ATOM   3094  HG2 GLU A 197     -35.527  18.665  36.052  1.00 87.03           H  
ATOM   3095  HG3 GLU A 197     -34.973  17.947  37.545  1.00 87.03           H  
ATOM   3096  CD  GLU A 197     -35.081  20.109  37.569  1.00 87.03           C  
ATOM   3097  OE1 GLU A 197     -33.876  20.365  37.342  1.00 87.03           O  
ATOM   3098  OE2 GLU A 197     -35.848  20.895  38.166  1.00 87.03           O  
ATOM   3099  N   LEU A 198     -35.513  17.037  40.188  1.00 90.16           N  
ATOM   3100  H   LEU A 198     -35.291  17.985  40.457  1.00 90.16           H  
ATOM   3101  CA  LEU A 198     -34.723  15.942  40.760  1.00 90.16           C  
ATOM   3102  HA  LEU A 198     -34.509  15.210  39.981  1.00 90.16           H  
ATOM   3103  C   LEU A 198     -35.476  15.206  41.873  1.00 90.16           C  
ATOM   3104  CB  LEU A 198     -33.408  16.500  41.327  1.00 90.16           C  
ATOM   3105  HB2 LEU A 198     -33.646  17.288  42.041  1.00 90.16           H  
ATOM   3106  HB3 LEU A 198     -32.909  15.705  41.882  1.00 90.16           H  
ATOM   3107  O   LEU A 198     -35.256  14.010  42.078  1.00 90.16           O  
ATOM   3108  CG  LEU A 198     -32.429  17.050  40.279  1.00 90.16           C  
ATOM   3109  HG  LEU A 198     -32.923  17.818  39.685  1.00 90.16           H  
ATOM   3110  CD1 LEU A 198     -31.228  17.674  40.994  1.00 90.16           C  
ATOM   3111 HD11 LEU A 198     -30.674  16.909  41.538  1.00 90.16           H  
ATOM   3112 HD12 LEU A 198     -30.584  18.160  40.261  1.00 90.16           H  
ATOM   3113 HD13 LEU A 198     -31.582  18.429  41.696  1.00 90.16           H  
ATOM   3114  CD2 LEU A 198     -31.904  15.964  39.334  1.00 90.16           C  
ATOM   3115 HD21 LEU A 198     -32.728  15.557  38.747  1.00 90.16           H  
ATOM   3116 HD22 LEU A 198     -31.176  16.397  38.649  1.00 90.16           H  
ATOM   3117 HD23 LEU A 198     -31.442  15.160  39.907  1.00 90.16           H  
ATOM   3118  N   VAL A 199     -36.346  15.926  42.585  1.00 92.49           N  
ATOM   3119  H   VAL A 199     -36.523  16.872  42.280  1.00 92.49           H  
ATOM   3120  CA  VAL A 199     -37.128  15.441  43.726  1.00 92.49           C  
ATOM   3121  HA  VAL A 199     -37.086  14.352  43.758  1.00 92.49           H  
ATOM   3122  C   VAL A 199     -38.593  15.853  43.528  1.00 92.49           C  
ATOM   3123  CB  VAL A 199     -36.555  15.949  45.062  1.00 92.49           C  
ATOM   3124  HB  VAL A 199     -36.712  17.024  45.141  1.00 92.49           H  
ATOM   3125  O   VAL A 199     -39.091  16.728  44.236  1.00 92.49           O  
ATOM   3126  CG1 VAL A 199     -37.243  15.252  46.239  1.00 92.49           C  
ATOM   3127 HG11 VAL A 199     -36.956  15.774  47.152  1.00 92.49           H  
ATOM   3128 HG12 VAL A 199     -36.947  14.204  46.290  1.00 92.49           H  
ATOM   3129 HG13 VAL A 199     -38.327  15.309  46.145  1.00 92.49           H  
ATOM   3130  CG2 VAL A 199     -35.056  15.665  45.211  1.00 92.49           C  
ATOM   3131 HG21 VAL A 199     -34.722  15.948  46.209  1.00 92.49           H  
ATOM   3132 HG22 VAL A 199     -34.488  16.241  44.480  1.00 92.49           H  
ATOM   3133 HG23 VAL A 199     -34.877  14.601  45.059  1.00 92.49           H  
ATOM   3134  N   PRO A 200     -39.309  15.241  42.567  1.00 91.50           N  
ATOM   3135  CA  PRO A 200     -40.690  15.599  42.243  1.00 91.50           C  
ATOM   3136  HA  PRO A 200     -40.735  16.646  41.944  1.00 91.50           H  
ATOM   3137  C   PRO A 200     -41.665  15.390  43.413  1.00 91.50           C  
ATOM   3138  CB  PRO A 200     -41.055  14.708  41.049  1.00 91.50           C  
ATOM   3139  HB2 PRO A 200     -42.109  14.431  41.046  1.00 91.50           H  
ATOM   3140  HB3 PRO A 200     -40.795  15.217  40.121  1.00 91.50           H  
ATOM   3141  O   PRO A 200     -42.702  16.050  43.471  1.00 91.50           O  
ATOM   3142  CG  PRO A 200     -40.149  13.492  41.232  1.00 91.50           C  
ATOM   3143  HG2 PRO A 200     -40.557  12.836  42.000  1.00 91.50           H  
ATOM   3144  HG3 PRO A 200     -39.984  12.944  40.304  1.00 91.50           H  
ATOM   3145  CD  PRO A 200     -38.870  14.137  41.730  1.00 91.50           C  
ATOM   3146  HD2 PRO A 200     -38.296  13.397  42.287  1.00 91.50           H  
ATOM   3147  HD3 PRO A 200     -38.290  14.517  40.889  1.00 91.50           H  
ATOM   3148  N   MET A 201     -41.352  14.491  44.356  1.00 90.28           N  
ATOM   3149  H   MET A 201     -40.514  13.942  44.229  1.00 90.28           H  
ATOM   3150  CA  MET A 201     -42.171  14.219  45.542  1.00 90.28           C  
ATOM   3151  HA  MET A 201     -42.983  14.944  45.599  1.00 90.28           H  
ATOM   3152  C   MET A 201     -41.351  14.363  46.836  1.00 90.28           C  
ATOM   3153  CB  MET A 201     -42.827  12.837  45.417  1.00 90.28           C  
ATOM   3154  HB2 MET A 201     -42.066  12.073  45.255  1.00 90.28           H  
ATOM   3155  HB3 MET A 201     -43.351  12.623  46.348  1.00 90.28           H  
ATOM   3156  O   MET A 201     -41.041  13.362  47.490  1.00 90.28           O  
ATOM   3157  CG  MET A 201     -43.855  12.779  44.286  1.00 90.28           C  
ATOM   3158  HG2 MET A 201     -44.482  13.668  44.351  1.00 90.28           H  
ATOM   3159  HG3 MET A 201     -43.342  12.796  43.324  1.00 90.28           H  
ATOM   3160  SD  MET A 201     -44.920  11.311  44.369  1.00 90.28           S  
ATOM   3161  CE  MET A 201     -46.507  12.089  43.974  1.00 90.28           C  
ATOM   3162  HE1 MET A 201     -46.711  12.886  44.689  1.00 90.28           H  
ATOM   3163  HE2 MET A 201     -47.303  11.346  44.030  1.00 90.28           H  
ATOM   3164  HE3 MET A 201     -46.466  12.507  42.968  1.00 90.28           H  
ATOM   3165  N   PRO A 202     -41.002  15.595  47.257  1.00 84.79           N  
ATOM   3166  CA  PRO A 202     -40.131  15.831  48.414  1.00 84.79           C  
ATOM   3167  HA  PRO A 202     -39.183  15.309  48.278  1.00 84.79           H  
ATOM   3168  C   PRO A 202     -40.737  15.342  49.737  1.00 84.79           C  
ATOM   3169  CB  PRO A 202     -39.872  17.341  48.415  1.00 84.79           C  
ATOM   3170  HB2 PRO A 202     -38.984  17.552  47.818  1.00 84.79           H  
ATOM   3171  HB3 PRO A 202     -39.749  17.740  49.422  1.00 84.79           H  
ATOM   3172  O   PRO A 202     -40.011  15.010  50.669  1.00 84.79           O  
ATOM   3173  CG  PRO A 202     -41.099  17.924  47.715  1.00 84.79           C  
ATOM   3174  HG2 PRO A 202     -40.878  18.881  47.243  1.00 84.79           H  
ATOM   3175  HG3 PRO A 202     -41.915  18.028  48.431  1.00 84.79           H  
ATOM   3176  CD  PRO A 202     -41.453  16.856  46.686  1.00 84.79           C  
ATOM   3177  HD2 PRO A 202     -42.528  16.859  46.506  1.00 84.79           H  
ATOM   3178  HD3 PRO A 202     -40.923  17.056  45.754  1.00 84.79           H  
ATOM   3179  N   THR A 203     -42.065  15.209  49.812  1.00 83.25           N  
ATOM   3180  H   THR A 203     -42.621  15.448  49.004  1.00 83.25           H  
ATOM   3181  CA  THR A 203     -42.779  14.663  50.978  1.00 83.25           C  
ATOM   3182  HA  THR A 203     -42.503  15.239  51.861  1.00 83.25           H  
ATOM   3183  C   THR A 203     -42.430  13.204  51.281  1.00 83.25           C  
ATOM   3184  CB  THR A 203     -44.297  14.774  50.779  1.00 83.25           C  
ATOM   3185  HB  THR A 203     -44.812  14.276  51.602  1.00 83.25           H  
ATOM   3186  O   THR A 203     -42.640  12.761  52.405  1.00 83.25           O  
ATOM   3187  CG2 THR A 203     -44.756  16.231  50.726  1.00 83.25           C  
ATOM   3188 HG21 THR A 203     -44.318  16.740  49.868  1.00 83.25           H  
ATOM   3189 HG22 THR A 203     -44.460  16.743  51.642  1.00 83.25           H  
ATOM   3190 HG23 THR A 203     -45.842  16.262  50.640  1.00 83.25           H  
ATOM   3191  OG1 THR A 203     -44.675  14.177  49.556  1.00 83.25           O  
ATOM   3192  HG1 THR A 203     -44.808  13.239  49.710  1.00 83.25           H  
ATOM   3193  N   LEU A 204     -41.875  12.458  50.317  1.00 83.38           N  
ATOM   3194  H   LEU A 204     -41.708  12.882  49.415  1.00 83.38           H  
ATOM   3195  CA  LEU A 204     -41.415  11.077  50.514  1.00 83.38           C  
ATOM   3196  HA  LEU A 204     -42.132  10.553  51.146  1.00 83.38           H  
ATOM   3197  C   LEU A 204     -40.068  10.982  51.253  1.00 83.38           C  
ATOM   3198  CB  LEU A 204     -41.337  10.349  49.159  1.00 83.38           C  
ATOM   3199  HB2 LEU A 204     -40.970   9.337  49.330  1.00 83.38           H  
ATOM   3200  HB3 LEU A 204     -40.599  10.864  48.544  1.00 83.38           H  
ATOM   3201  O   LEU A 204     -39.564   9.885  51.448  1.00 83.38           O  
ATOM   3202  CG  LEU A 204     -42.654  10.245  48.375  1.00 83.38           C  
ATOM   3203  HG  LEU A 204     -43.036  11.246  48.171  1.00 83.38           H  
ATOM   3204  CD1 LEU A 204     -42.396   9.543  47.043  1.00 83.38           C  
ATOM   3205 HD11 LEU A 204     -43.312   9.522  46.453  1.00 83.38           H  
ATOM   3206 HD12 LEU A 204     -41.623  10.068  46.483  1.00 83.38           H  
ATOM   3207 HD13 LEU A 204     -42.068   8.520  47.227  1.00 83.38           H  
ATOM   3208  CD2 LEU A 204     -43.720   9.462  49.141  1.00 83.38           C  
ATOM   3209 HD21 LEU A 204     -43.330   8.482  49.418  1.00 83.38           H  
ATOM   3210 HD22 LEU A 204     -44.009  10.000  50.044  1.00 83.38           H  
ATOM   3211 HD23 LEU A 204     -44.601   9.329  48.515  1.00 83.38           H  
ATOM   3212  N   LYS A 205     -39.460  12.109  51.655  1.00 78.87           N  
ATOM   3213  H   LYS A 205     -39.895  12.993  51.433  1.00 78.87           H  
ATOM   3214  CA  LYS A 205     -38.220  12.129  52.453  1.00 78.87           C  
ATOM   3215  HA  LYS A 205     -37.434  11.602  51.913  1.00 78.87           H  
ATOM   3216  C   LYS A 205     -38.367  11.403  53.799  1.00 78.87           C  
ATOM   3217  CB  LYS A 205     -37.805  13.598  52.657  1.00 78.87           C  
ATOM   3218  HB2 LYS A 205     -38.561  14.093  53.266  1.00 78.87           H  
ATOM   3219  HB3 LYS A 205     -37.787  14.089  51.684  1.00 78.87           H  
ATOM   3220  O   LYS A 205     -37.386  10.836  54.274  1.00 78.87           O  
ATOM   3221  CG  LYS A 205     -36.429  13.795  53.317  1.00 78.87           C  
ATOM   3222  HG2 LYS A 205     -36.427  13.327  54.302  1.00 78.87           H  
ATOM   3223  HG3 LYS A 205     -35.660  13.334  52.697  1.00 78.87           H  
ATOM   3224  CD  LYS A 205     -36.128  15.296  53.485  1.00 78.87           C  
ATOM   3225  HD2 LYS A 205     -36.199  15.784  52.513  1.00 78.87           H  
ATOM   3226  HD3 LYS A 205     -36.882  15.730  54.142  1.00 78.87           H  
ATOM   3227  CE  LYS A 205     -34.737  15.553  54.081  1.00 78.87           C  
ATOM   3228  HE2 LYS A 205     -34.716  15.139  55.089  1.00 78.87           H  
ATOM   3229  HE3 LYS A 205     -34.008  15.008  53.481  1.00 78.87           H  
ATOM   3230  NZ  LYS A 205     -34.387  17.006  54.095  1.00 78.87           N  
ATOM   3231  HZ1 LYS A 205     -34.328  17.405  53.169  1.00 78.87           H  
ATOM   3232  HZ2 LYS A 205     -35.077  17.542  54.604  1.00 78.87           H  
ATOM   3233  HZ3 LYS A 205     -33.489  17.178  54.523  1.00 78.87           H  
ATOM   3234  N   GLY A 206     -39.563  11.434  54.399  1.00 75.85           N  
ATOM   3235  H   GLY A 206     -40.321  11.904  53.927  1.00 75.85           H  
ATOM   3236  CA  GLY A 206     -39.781  10.961  55.770  1.00 75.85           C  
ATOM   3237  HA2 GLY A 206     -39.625   9.882  55.802  1.00 75.85           H  
ATOM   3238  HA3 GLY A 206     -40.802  11.174  56.084  1.00 75.85           H  
ATOM   3239  C   GLY A 206     -38.818  11.636  56.755  1.00 75.85           C  
ATOM   3240  O   GLY A 206     -38.489  12.812  56.592  1.00 75.85           O  
ATOM   3241  N   ASP A 207     -38.314  10.866  57.720  1.00 71.94           N  
ATOM   3242  H   ASP A 207     -38.667   9.926  57.828  1.00 71.94           H  
ATOM   3243  CA  ASP A 207     -37.257  11.293  58.655  1.00 71.94           C  
ATOM   3244  HA  ASP A 207     -37.419  12.339  58.915  1.00 71.94           H  
ATOM   3245  C   ASP A 207     -35.838  11.195  58.051  1.00 71.94           C  
ATOM   3246  CB  ASP A 207     -37.358  10.465  59.949  1.00 71.94           C  
ATOM   3247  HB2 ASP A 207     -36.539  10.742  60.613  1.00 71.94           H  
ATOM   3248  HB3 ASP A 207     -37.247   9.409  59.701  1.00 71.94           H  
ATOM   3249  O   ASP A 207     -34.841  11.507  58.705  1.00 71.94           O  
ATOM   3250  CG  ASP A 207     -38.670  10.680  60.712  1.00 71.94           C  
ATOM   3251  OD1 ASP A 207     -39.208  11.810  60.664  1.00 71.94           O  
ATOM   3252  OD2 ASP A 207     -39.127   9.706  61.351  1.00 71.94           O  
ATOM   3253  N   GLY A 208     -35.729  10.737  56.801  1.00 79.95           N  
ATOM   3254  H   GLY A 208     -36.581  10.567  56.285  1.00 79.95           H  
ATOM   3255  CA  GLY A 208     -34.465  10.498  56.120  1.00 79.95           C  
ATOM   3256  HA2 GLY A 208     -33.715  10.168  56.839  1.00 79.95           H  
ATOM   3257  HA3 GLY A 208     -34.622   9.681  55.415  1.00 79.95           H  
ATOM   3258  C   GLY A 208     -33.912  11.710  55.367  1.00 79.95           C  
ATOM   3259  O   GLY A 208     -34.204  12.876  55.650  1.00 79.95           O  
ATOM   3260  N   ARG A 209     -33.060  11.441  54.375  1.00 83.82           N  
ATOM   3261  H   ARG A 209     -32.909  10.468  54.147  1.00 83.82           H  
ATOM   3262  CA  ARG A 209     -32.413  12.460  53.535  1.00 83.82           C  
ATOM   3263  HA  ARG A 209     -32.863  13.429  53.753  1.00 83.82           H  
ATOM   3264  C   ARG A 209     -32.672  12.193  52.058  1.00 83.82           C  
ATOM   3265  CB  ARG A 209     -30.912  12.558  53.863  1.00 83.82           C  
ATOM   3266  HB2 ARG A 209     -30.442  11.590  53.688  1.00 83.82           H  
ATOM   3267  HB3 ARG A 209     -30.449  13.287  53.198  1.00 83.82           H  
ATOM   3268  O   ARG A 209     -33.013  11.086  51.657  1.00 83.82           O  
ATOM   3269  CG  ARG A 209     -30.670  12.992  55.320  1.00 83.82           C  
ATOM   3270  HG2 ARG A 209     -31.052  12.225  55.994  1.00 83.82           H  
ATOM   3271  HG3 ARG A 209     -31.198  13.925  55.514  1.00 83.82           H  
ATOM   3272  CD  ARG A 209     -29.176  13.190  55.600  1.00 83.82           C  
ATOM   3273  HD2 ARG A 209     -28.651  12.273  55.331  1.00 83.82           H  
ATOM   3274  HD3 ARG A 209     -28.803  14.005  54.979  1.00 83.82           H  
ATOM   3275  NE  ARG A 209     -28.932  13.492  57.024  1.00 83.82           N  
ATOM   3276  HE  ARG A 209     -29.744  13.524  57.624  1.00 83.82           H  
ATOM   3277  NH1 ARG A 209     -26.634  13.500  56.949  1.00 83.82           N  
ATOM   3278 HH11 ARG A 209     -25.757  13.424  57.445  1.00 83.82           H  
ATOM   3279 HH12 ARG A 209     -26.671  13.300  55.960  1.00 83.82           H  
ATOM   3280  NH2 ARG A 209     -27.669  13.739  58.906  1.00 83.82           N  
ATOM   3281 HH21 ARG A 209     -26.766  13.680  59.355  1.00 83.82           H  
ATOM   3282 HH22 ARG A 209     -28.502  13.700  59.475  1.00 83.82           H  
ATOM   3283  CZ  ARG A 209     -27.752  13.582  57.615  1.00 83.82           C  
ATOM   3284  N   HIS A 210     -32.504  13.227  51.242  1.00 90.00           N  
ATOM   3285  H   HIS A 210     -32.160  14.096  51.624  1.00 90.00           H  
ATOM   3286  CA  HIS A 210     -32.334  13.027  49.809  1.00 90.00           C  
ATOM   3287  HA  HIS A 210     -32.938  12.180  49.484  1.00 90.00           H  
ATOM   3288  C   HIS A 210     -30.869  12.708  49.550  1.00 90.00           C  
ATOM   3289  CB  HIS A 210     -32.799  14.259  49.038  1.00 90.00           C  
ATOM   3290  HB2 HIS A 210     -32.227  15.122  49.379  1.00 90.00           H  
ATOM   3291  HB3 HIS A 210     -32.607  14.112  47.975  1.00 90.00           H  
ATOM   3292  O   HIS A 210     -29.987  13.369  50.101  1.00 90.00           O  
ATOM   3293  CG  HIS A 210     -34.267  14.512  49.233  1.00 90.00           C  
ATOM   3294  CD2 HIS A 210     -34.833  15.545  49.927  1.00 90.00           C  
ATOM   3295  HD2 HIS A 210     -34.302  16.351  50.411  1.00 90.00           H  
ATOM   3296  ND1 HIS A 210     -35.290  13.712  48.786  1.00 90.00           N  
ATOM   3297  HD1 HIS A 210     -35.189  12.912  48.178  1.00 90.00           H  
ATOM   3298  CE1 HIS A 210     -36.448  14.257  49.198  1.00 90.00           C  
ATOM   3299  HE1 HIS A 210     -37.436  13.893  48.958  1.00 90.00           H  
ATOM   3300  NE2 HIS A 210     -36.218  15.378  49.890  1.00 90.00           N  
ATOM   3301  N   MET A 211     -30.609  11.691  48.743  1.00 89.92           N  
ATOM   3302  H   MET A 211     -31.379  11.189  48.323  1.00 89.92           H  
ATOM   3303  CA  MET A 211     -29.260  11.270  48.390  1.00 89.92           C  
ATOM   3304  HA  MET A 211     -28.537  12.001  48.751  1.00 89.92           H  
ATOM   3305  C   MET A 211     -29.132  11.221  46.880  1.00 89.92           C  
ATOM   3306  CB  MET A 211     -28.908   9.924  49.028  1.00 89.92           C  
ATOM   3307  HB2 MET A 211     -29.587   9.161  48.647  1.00 89.92           H  
ATOM   3308  HB3 MET A 211     -27.892   9.645  48.746  1.00 89.92           H  
ATOM   3309  O   MET A 211     -30.066  10.855  46.168  1.00 89.92           O  
ATOM   3310  CG  MET A 211     -28.994   9.985  50.558  1.00 89.92           C  
ATOM   3311  HG2 MET A 211     -29.956  10.398  50.862  1.00 89.92           H  
ATOM   3312  HG3 MET A 211     -28.208  10.649  50.918  1.00 89.92           H  
ATOM   3313  SD  MET A 211     -28.811   8.390  51.371  1.00 89.92           S  
ATOM   3314  CE  MET A 211     -30.423   7.648  50.999  1.00 89.92           C  
ATOM   3315  HE1 MET A 211     -31.152   7.960  51.747  1.00 89.92           H  
ATOM   3316  HE2 MET A 211     -30.336   6.561  50.992  1.00 89.92           H  
ATOM   3317  HE3 MET A 211     -30.775   7.971  50.019  1.00 89.92           H  
ATOM   3318  N   GLU A 212     -27.965  11.613  46.410  1.00 93.41           N  
ATOM   3319  H   GLU A 212     -27.236  11.843  47.069  1.00 93.41           H  
ATOM   3320  CA  GLU A 212     -27.550  11.525  45.028  1.00 93.41           C  
ATOM   3321  HA  GLU A 212     -28.421  11.389  44.388  1.00 93.41           H  
ATOM   3322  C   GLU A 212     -26.627  10.321  44.867  1.00 93.41           C  
ATOM   3323  CB  GLU A 212     -26.880  12.844  44.647  1.00 93.41           C  
ATOM   3324  HB2 GLU A 212     -26.031  13.031  45.306  1.00 93.41           H  
ATOM   3325  HB3 GLU A 212     -27.610  13.641  44.787  1.00 93.41           H  
ATOM   3326  O   GLU A 212     -25.696  10.126  45.646  1.00 93.41           O  
ATOM   3327  CG  GLU A 212     -26.407  12.865  43.195  1.00 93.41           C  
ATOM   3328  HG2 GLU A 212     -27.217  12.532  42.547  1.00 93.41           H  
ATOM   3329  HG3 GLU A 212     -25.566  12.183  43.068  1.00 93.41           H  
ATOM   3330  CD  GLU A 212     -25.992  14.286  42.814  1.00 93.41           C  
ATOM   3331  OE1 GLU A 212     -26.767  14.929  42.070  1.00 93.41           O  
ATOM   3332  OE2 GLU A 212     -24.934  14.766  43.258  1.00 93.41           O  
ATOM   3333  N   VAL A 213     -26.907   9.517  43.847  1.00 94.06           N  
ATOM   3334  H   VAL A 213     -27.717   9.739  43.286  1.00 94.06           H  
ATOM   3335  CA  VAL A 213     -26.101   8.382  43.420  1.00 94.06           C  
ATOM   3336  HA  VAL A 213     -25.227   8.296  44.066  1.00 94.06           H  
ATOM   3337  C   VAL A 213     -25.634   8.659  41.998  1.00 94.06           C  
ATOM   3338  CB  VAL A 213     -26.883   7.059  43.513  1.00 94.06           C  
ATOM   3339  HB  VAL A 213     -27.736   7.100  42.836  1.00 94.06           H  
ATOM   3340  O   VAL A 213     -26.440   8.754  41.066  1.00 94.06           O  
ATOM   3341  CG1 VAL A 213     -26.005   5.875  43.087  1.00 94.06           C  
ATOM   3342 HG11 VAL A 213     -25.772   5.945  42.024  1.00 94.06           H  
ATOM   3343 HG12 VAL A 213     -26.525   4.935  43.269  1.00 94.06           H  
ATOM   3344 HG13 VAL A 213     -25.071   5.880  43.649  1.00 94.06           H  
ATOM   3345  CG2 VAL A 213     -27.446   6.804  44.918  1.00 94.06           C  
ATOM   3346 HG21 VAL A 213     -27.950   5.839  44.951  1.00 94.06           H  
ATOM   3347 HG22 VAL A 213     -28.168   7.578  45.178  1.00 94.06           H  
ATOM   3348 HG23 VAL A 213     -26.638   6.814  45.650  1.00 94.06           H  
ATOM   3349  N   ILE A 214     -24.325   8.782  41.823  1.00 96.06           N  
ATOM   3350  H   ILE A 214     -23.730   8.701  42.635  1.00 96.06           H  
ATOM   3351  CA  ILE A 214     -23.676   8.909  40.524  1.00 96.06           C  
ATOM   3352  HA  ILE A 214     -24.428   9.185  39.784  1.00 96.06           H  
ATOM   3353  C   ILE A 214     -23.100   7.555  40.130  1.00 96.06           C  
ATOM   3354  CB  ILE A 214     -22.611  10.023  40.532  1.00 96.06           C  
ATOM   3355  HB  ILE A 214     -21.845   9.754  41.258  1.00 96.06           H  
ATOM   3356  O   ILE A 214     -22.411   6.909  40.913  1.00 96.06           O  
ATOM   3357  CG1 ILE A 214     -23.180  11.396  40.955  1.00 96.06           C  
ATOM   3358 HG12 ILE A 214     -23.513  11.339  41.992  1.00 96.06           H  
ATOM   3359 HG13 ILE A 214     -22.373  12.129  40.927  1.00 96.06           H  
ATOM   3360  CG2 ILE A 214     -21.926  10.132  39.156  1.00 96.06           C  
ATOM   3361 HG21 ILE A 214     -21.325   9.240  38.977  1.00 96.06           H  
ATOM   3362 HG22 ILE A 214     -21.252  10.988  39.152  1.00 96.06           H  
ATOM   3363 HG23 ILE A 214     -22.666  10.241  38.363  1.00 96.06           H  
ATOM   3364  CD1 ILE A 214     -24.340  11.923  40.101  1.00 96.06           C  
ATOM   3365 HD11 ILE A 214     -25.212  11.282  40.232  1.00 96.06           H  
ATOM   3366 HD12 ILE A 214     -24.061  11.964  39.048  1.00 96.06           H  
ATOM   3367 HD13 ILE A 214     -24.596  12.928  40.435  1.00 96.06           H  
ATOM   3368  N   LYS A 215     -23.374   7.137  38.893  1.00 95.65           N  
ATOM   3369  H   LYS A 215     -23.974   7.728  38.337  1.00 95.65           H  
ATOM   3370  CA  LYS A 215     -22.794   5.937  38.287  1.00 95.65           C  
ATOM   3371  HA  LYS A 215     -22.150   5.447  39.017  1.00 95.65           H  
ATOM   3372  C   LYS A 215     -21.970   6.299  37.070  1.00 95.65           C  
ATOM   3373  CB  LYS A 215     -23.870   4.941  37.878  1.00 95.65           C  
ATOM   3374  HB2 LYS A 215     -23.370   4.069  37.456  1.00 95.65           H  
ATOM   3375  HB3 LYS A 215     -24.478   5.384  37.089  1.00 95.65           H  
ATOM   3376  O   LYS A 215     -22.482   6.976  36.178  1.00 95.65           O  
ATOM   3377  CG  LYS A 215     -24.777   4.486  39.023  1.00 95.65           C  
ATOM   3378  HG2 LYS A 215     -25.390   5.315  39.377  1.00 95.65           H  
ATOM   3379  HG3 LYS A 215     -24.179   4.087  39.842  1.00 95.65           H  
ATOM   3380  CD  LYS A 215     -25.664   3.391  38.438  1.00 95.65           C  
ATOM   3381  HD2 LYS A 215     -26.188   3.769  37.560  1.00 95.65           H  
ATOM   3382  HD3 LYS A 215     -25.028   2.559  38.136  1.00 95.65           H  
ATOM   3383  CE  LYS A 215     -26.687   2.876  39.428  1.00 95.65           C  
ATOM   3384  HE2 LYS A 215     -27.436   3.642  39.626  1.00 95.65           H  
ATOM   3385  HE3 LYS A 215     -26.187   2.626  40.363  1.00 95.65           H  
ATOM   3386  NZ  LYS A 215     -27.308   1.671  38.848  1.00 95.65           N  
ATOM   3387  HZ1 LYS A 215     -28.029   1.305  39.453  1.00 95.65           H  
ATOM   3388  HZ2 LYS A 215     -26.644   0.931  38.671  1.00 95.65           H  
ATOM   3389  HZ3 LYS A 215     -27.765   1.851  37.965  1.00 95.65           H  
ATOM   3390  N   ILE A 216     -20.754   5.781  36.965  1.00 96.18           N  
ATOM   3391  H   ILE A 216     -20.389   5.282  37.764  1.00 96.18           H  
ATOM   3392  CA  ILE A 216     -19.910   5.937  35.775  1.00 96.18           C  
ATOM   3393  HA  ILE A 216     -20.483   6.421  34.985  1.00 96.18           H  
ATOM   3394  C   ILE A 216     -19.513   4.556  35.270  1.00 96.18           C  
ATOM   3395  CB  ILE A 216     -18.690   6.838  36.062  1.00 96.18           C  
ATOM   3396  HB  ILE A 216     -18.079   6.366  36.832  1.00 96.18           H  
ATOM   3397  O   ILE A 216     -18.871   3.788  35.982  1.00 96.18           O  
ATOM   3398  CG1 ILE A 216     -19.144   8.225  36.575  1.00 96.18           C  
ATOM   3399 HG12 ILE A 216     -19.691   8.745  35.788  1.00 96.18           H  
ATOM   3400 HG13 ILE A 216     -19.813   8.102  37.427  1.00 96.18           H  
ATOM   3401  CG2 ILE A 216     -17.846   6.981  34.779  1.00 96.18           C  
ATOM   3402 HG21 ILE A 216     -16.963   7.588  34.978  1.00 96.18           H  
ATOM   3403 HG22 ILE A 216     -18.434   7.446  33.988  1.00 96.18           H  
ATOM   3404 HG23 ILE A 216     -17.491   6.007  34.442  1.00 96.18           H  
ATOM   3405  CD1 ILE A 216     -17.999   9.119  37.063  1.00 96.18           C  
ATOM   3406 HD11 ILE A 216     -18.416  10.026  37.500  1.00 96.18           H  
ATOM   3407 HD12 ILE A 216     -17.423   8.598  37.828  1.00 96.18           H  
ATOM   3408 HD13 ILE A 216     -17.346   9.401  36.238  1.00 96.18           H  
ATOM   3409  N   LYS A 217     -19.899   4.237  34.032  1.00 94.81           N  
ATOM   3410  H   LYS A 217     -20.375   4.941  33.486  1.00 94.81           H  
ATOM   3411  CA  LYS A 217     -19.636   2.927  33.427  1.00 94.81           C  
ATOM   3412  HA  LYS A 217     -19.639   2.180  34.221  1.00 94.81           H  
ATOM   3413  C   LYS A 217     -18.257   2.886  32.775  1.00 94.81           C  
ATOM   3414  CB  LYS A 217     -20.761   2.582  32.446  1.00 94.81           C  
ATOM   3415  HB2 LYS A 217     -21.705   2.863  32.913  1.00 94.81           H  
ATOM   3416  HB3 LYS A 217     -20.627   3.170  31.539  1.00 94.81           H  
ATOM   3417  O   LYS A 217     -17.886   3.792  32.026  1.00 94.81           O  
ATOM   3418  CG  LYS A 217     -20.813   1.088  32.077  1.00 94.81           C  
ATOM   3419  HG2 LYS A 217     -20.932   0.488  32.979  1.00 94.81           H  
ATOM   3420  HG3 LYS A 217     -19.878   0.805  31.594  1.00 94.81           H  
ATOM   3421  CD  LYS A 217     -21.970   0.782  31.112  1.00 94.81           C  
ATOM   3422  HD2 LYS A 217     -21.924  -0.268  30.823  1.00 94.81           H  
ATOM   3423  HD3 LYS A 217     -21.822   1.396  30.224  1.00 94.81           H  
ATOM   3424  CE  LYS A 217     -23.365   1.096  31.676  1.00 94.81           C  
ATOM   3425  HE2 LYS A 217     -23.587   0.400  32.485  1.00 94.81           H  
ATOM   3426  HE3 LYS A 217     -23.358   2.104  32.092  1.00 94.81           H  
ATOM   3427  NZ  LYS A 217     -24.419   1.027  30.631  1.00 94.81           N  
ATOM   3428  HZ1 LYS A 217     -24.606   0.068  30.376  1.00 94.81           H  
ATOM   3429  HZ2 LYS A 217     -25.295   1.436  30.923  1.00 94.81           H  
ATOM   3430  HZ3 LYS A 217     -24.214   1.571  29.805  1.00 94.81           H  
ATOM   3431  N   ASN A 218     -17.535   1.804  33.025  1.00 93.78           N  
ATOM   3432  H   ASN A 218     -17.900   1.121  33.672  1.00 93.78           H  
ATOM   3433  CA  ASN A 218     -16.236   1.515  32.446  1.00 93.78           C  
ATOM   3434  HA  ASN A 218     -15.860   2.389  31.914  1.00 93.78           H  
ATOM   3435  C   ASN A 218     -16.355   0.369  31.423  1.00 93.78           C  
ATOM   3436  CB  ASN A 218     -15.270   1.220  33.606  1.00 93.78           C  
ATOM   3437  HB2 ASN A 218     -15.254   2.060  34.300  1.00 93.78           H  
ATOM   3438  HB3 ASN A 218     -15.609   0.335  34.145  1.00 93.78           H  
ATOM   3439  O   ASN A 218     -16.269  -0.804  31.772  1.00 93.78           O  
ATOM   3440  CG  ASN A 218     -13.861   0.980  33.118  1.00 93.78           C  
ATOM   3441  ND2 ASN A 218     -12.967   0.557  33.982  1.00 93.78           N  
ATOM   3442 HD21 ASN A 218     -12.043   0.383  33.614  1.00 93.78           H  
ATOM   3443 HD22 ASN A 218     -13.226   0.332  34.932  1.00 93.78           H  
ATOM   3444  OD1 ASN A 218     -13.553   1.190  31.957  1.00 93.78           O  
ATOM   3445  N   PHE A 219     -16.544   0.711  30.147  1.00 91.52           N  
ATOM   3446  H   PHE A 219     -16.531   1.691  29.903  1.00 91.52           H  
ATOM   3447  CA  PHE A 219     -16.572  -0.232  29.025  1.00 91.52           C  
ATOM   3448  HA  PHE A 219     -17.254  -1.039  29.293  1.00 91.52           H  
ATOM   3449  C   PHE A 219     -15.205  -0.880  28.737  1.00 91.52           C  
ATOM   3450  CB  PHE A 219     -17.121   0.435  27.747  1.00 91.52           C  
ATOM   3451  HB2 PHE A 219     -16.410   1.172  27.373  1.00 91.52           H  
ATOM   3452  HB3 PHE A 219     -17.178  -0.336  26.979  1.00 91.52           H  
ATOM   3453  O   PHE A 219     -15.132  -1.836  27.963  1.00 91.52           O  
ATOM   3454  CG  PHE A 219     -18.502   1.061  27.850  1.00 91.52           C  
ATOM   3455  CD1 PHE A 219     -19.633   0.232  27.766  1.00 91.52           C  
ATOM   3456  HD1 PHE A 219     -19.508  -0.836  27.661  1.00 91.52           H  
ATOM   3457  CD2 PHE A 219     -18.677   2.456  27.972  1.00 91.52           C  
ATOM   3458  HD2 PHE A 219     -17.822   3.115  28.000  1.00 91.52           H  
ATOM   3459  CE1 PHE A 219     -20.923   0.788  27.800  1.00 91.52           C  
ATOM   3460  HE1 PHE A 219     -21.782   0.137  27.726  1.00 91.52           H  
ATOM   3461  CE2 PHE A 219     -19.966   3.010  28.050  1.00 91.52           C  
ATOM   3462  HE2 PHE A 219     -20.084   4.076  28.177  1.00 91.52           H  
ATOM   3463  CZ  PHE A 219     -21.092   2.176  27.950  1.00 91.52           C  
ATOM   3464  HZ  PHE A 219     -22.085   2.596  28.007  1.00 91.52           H  
ATOM   3465  N   ASP A 220     -14.112  -0.416  29.352  1.00 88.91           N  
ATOM   3466  H   ASP A 220     -14.179   0.391  29.956  1.00 88.91           H  
ATOM   3467  CA  ASP A 220     -12.813  -1.095  29.254  1.00 88.91           C  
ATOM   3468  HA  ASP A 220     -12.627  -1.344  28.210  1.00 88.91           H  
ATOM   3469  C   ASP A 220     -12.814  -2.406  30.054  1.00 88.91           C  
ATOM   3470  CB  ASP A 220     -11.655  -0.189  29.716  1.00 88.91           C  
ATOM   3471  HB2 ASP A 220     -10.720  -0.722  29.541  1.00 88.91           H  
ATOM   3472  HB3 ASP A 220     -11.728  -0.019  30.790  1.00 88.91           H  
ATOM   3473  O   ASP A 220     -12.071  -3.328  29.717  1.00 88.91           O  
ATOM   3474  CG  ASP A 220     -11.576   1.153  28.979  1.00 88.91           C  
ATOM   3475  OD1 ASP A 220     -12.110   1.244  27.853  1.00 88.91           O  
ATOM   3476  OD2 ASP A 220     -10.986   2.110  29.525  1.00 88.91           O  
ATOM   3477  N   ASN A 221     -13.682  -2.528  31.066  1.00 88.99           N  
ATOM   3478  H   ASN A 221     -14.315  -1.762  31.248  1.00 88.99           H  
ATOM   3479  CA  ASN A 221     -13.782  -3.698  31.933  1.00 88.99           C  
ATOM   3480  HA  ASN A 221     -13.125  -4.481  31.552  1.00 88.99           H  
ATOM   3481  C   ASN A 221     -15.210  -4.268  31.938  1.00 88.99           C  
ATOM   3482  CB  ASN A 221     -13.276  -3.315  33.338  1.00 88.99           C  
ATOM   3483  HB2 ASN A 221     -12.312  -2.813  33.255  1.00 88.99           H  
ATOM   3484  HB3 ASN A 221     -13.981  -2.634  33.814  1.00 88.99           H  
ATOM   3485  O   ASN A 221     -16.065  -3.822  32.702  1.00 88.99           O  
ATOM   3486  CG  ASN A 221     -13.081  -4.538  34.217  1.00 88.99           C  
ATOM   3487  ND2 ASN A 221     -12.896  -4.374  35.508  1.00 88.99           N  
ATOM   3488 HD21 ASN A 221     -12.973  -3.480  35.972  1.00 88.99           H  
ATOM   3489 HD22 ASN A 221     -12.826  -5.223  36.050  1.00 88.99           H  
ATOM   3490  OD1 ASN A 221     -13.044  -5.661  33.743  1.00 88.99           O  
ATOM   3491  N   CYS A 222     -15.470  -5.258  31.078  1.00 89.15           N  
ATOM   3492  H   CYS A 222     -14.713  -5.616  30.512  1.00 89.15           H  
ATOM   3493  CA  CYS A 222     -16.764  -5.933  30.989  1.00 89.15           C  
ATOM   3494  HA  CYS A 222     -17.334  -5.715  31.892  1.00 89.15           H  
ATOM   3495  C   CYS A 222     -16.617  -7.457  30.925  1.00 89.15           C  
ATOM   3496  CB  CYS A 222     -17.547  -5.431  29.765  1.00 89.15           C  
ATOM   3497  HB2 CYS A 222     -18.517  -5.926  29.734  1.00 89.15           H  
ATOM   3498  HB3 CYS A 222     -16.984  -5.751  28.888  1.00 89.15           H  
ATOM   3499  O   CYS A 222     -15.858  -7.966  30.099  1.00 89.15           O  
ATOM   3500  SG  CYS A 222     -17.809  -3.644  29.595  1.00 89.15           S  
ATOM   3501  N   ASP A 223     -17.427  -8.163  31.719  1.00 85.26           N  
ATOM   3502  H   ASP A 223     -18.030  -7.646  32.343  1.00 85.26           H  
ATOM   3503  CA  ASP A 223     -17.587  -9.624  31.681  1.00 85.26           C  
ATOM   3504  HA  ASP A 223     -16.612 -10.112  31.678  1.00 85.26           H  
ATOM   3505  C   ASP A 223     -18.375 -10.066  30.438  1.00 85.26           C  
ATOM   3506  CB  ASP A 223     -18.402 -10.104  32.896  1.00 85.26           C  
ATOM   3507  HB2 ASP A 223     -18.664 -11.150  32.738  1.00 85.26           H  
ATOM   3508  HB3 ASP A 223     -19.332  -9.536  32.921  1.00 85.26           H  
ATOM   3509  O   ASP A 223     -18.128 -11.126  29.868  1.00 85.26           O  
ATOM   3510  CG  ASP A 223     -17.743 -10.013  34.271  1.00 85.26           C  
ATOM   3511  OD1 ASP A 223     -16.518  -9.789  34.337  1.00 85.26           O  
ATOM   3512  OD2 ASP A 223     -18.524 -10.186  35.247  1.00 85.26           O  
ATOM   3513  N   GLN A 224     -19.352  -9.252  30.021  1.00 86.73           N  
ATOM   3514  H   GLN A 224     -19.489  -8.398  30.543  1.00 86.73           H  
ATOM   3515  CA  GLN A 224     -20.207  -9.505  28.860  1.00 86.73           C  
ATOM   3516  HA  GLN A 224     -19.786 -10.328  28.282  1.00 86.73           H  
ATOM   3517  C   GLN A 224     -20.237  -8.258  27.973  1.00 86.73           C  
ATOM   3518  CB  GLN A 224     -21.615  -9.926  29.324  1.00 86.73           C  
ATOM   3519  HB2 GLN A 224     -21.524 -10.753  30.029  1.00 86.73           H  
ATOM   3520  HB3 GLN A 224     -22.105  -9.091  29.825  1.00 86.73           H  
ATOM   3521  O   GLN A 224     -20.821  -7.242  28.351  1.00 86.73           O  
ATOM   3522  CG  GLN A 224     -22.500 -10.372  28.151  1.00 86.73           C  
ATOM   3523  HG2 GLN A 224     -22.001 -11.194  27.637  1.00 86.73           H  
ATOM   3524  HG3 GLN A 224     -22.610  -9.549  27.445  1.00 86.73           H  
ATOM   3525  CD  GLN A 224     -23.898 -10.839  28.561  1.00 86.73           C  
ATOM   3526  NE2 GLN A 224     -24.748 -11.146  27.608  1.00 86.73           N  
ATOM   3527 HE21 GLN A 224     -25.682 -11.400  27.896  1.00 86.73           H  
ATOM   3528 HE22 GLN A 224     -24.452 -11.167  26.642  1.00 86.73           H  
ATOM   3529  OE1 GLN A 224     -24.279 -10.913  29.719  1.00 86.73           O  
ATOM   3530  N   ARG A 225     -19.623  -8.343  26.787  1.00 87.48           N  
ATOM   3531  H   ARG A 225     -19.183  -9.221  26.551  1.00 87.48           H  
ATOM   3532  CA  ARG A 225     -19.566  -7.260  25.789  1.00 87.48           C  
ATOM   3533  HA  ARG A 225     -19.836  -6.318  26.264  1.00 87.48           H  
ATOM   3534  C   ARG A 225     -20.561  -7.510  24.657  1.00 87.48           C  
ATOM   3535  CB  ARG A 225     -18.139  -7.120  25.225  1.00 87.48           C  
ATOM   3536  HB2 ARG A 225     -17.825  -8.076  24.805  1.00 87.48           H  
ATOM   3537  HB3 ARG A 225     -18.150  -6.387  24.419  1.00 87.48           H  
ATOM   3538  O   ARG A 225     -20.595  -8.610  24.110  1.00 87.48           O  
ATOM   3539  CG  ARG A 225     -17.118  -6.667  26.279  1.00 87.48           C  
ATOM   3540  HG2 ARG A 225     -17.096  -7.385  27.099  1.00 87.48           H  
ATOM   3541  HG3 ARG A 225     -17.409  -5.690  26.664  1.00 87.48           H  
ATOM   3542  CD  ARG A 225     -15.715  -6.570  25.665  1.00 87.48           C  
ATOM   3543  HD2 ARG A 225     -15.479  -7.516  25.178  1.00 87.48           H  
ATOM   3544  HD3 ARG A 225     -15.703  -5.797  24.896  1.00 87.48           H  
ATOM   3545  NE  ARG A 225     -14.687  -6.312  26.692  1.00 87.48           N  
ATOM   3546  HE  ARG A 225     -14.385  -7.102  27.243  1.00 87.48           H  
ATOM   3547  NH1 ARG A 225     -14.446  -4.044  26.410  1.00 87.48           N  
ATOM   3548 HH11 ARG A 225     -14.280  -3.168  26.884  1.00 87.48           H  
ATOM   3549 HH12 ARG A 225     -15.038  -4.060  25.592  1.00 87.48           H  
ATOM   3550  NH2 ARG A 225     -13.270  -5.119  27.980  1.00 87.48           N  
ATOM   3551 HH21 ARG A 225     -12.867  -5.977  28.330  1.00 87.48           H  
ATOM   3552 HH22 ARG A 225     -12.794  -4.261  28.219  1.00 87.48           H  
ATOM   3553  CZ  ARG A 225     -14.131  -5.155  27.007  1.00 87.48           C  
ATOM   3554  N   ILE A 226     -21.334  -6.481  24.299  1.00 89.15           N  
ATOM   3555  H   ILE A 226     -21.231  -5.612  24.802  1.00 89.15           H  
ATOM   3556  CA  ILE A 226     -22.266  -6.496  23.163  1.00 89.15           C  
ATOM   3557  HA  ILE A 226     -22.245  -7.475  22.684  1.00 89.15           H  
ATOM   3558  C   ILE A 226     -21.808  -5.472  22.128  1.00 89.15           C  
ATOM   3559  CB  ILE A 226     -23.720  -6.226  23.611  1.00 89.15           C  
ATOM   3560  HB  ILE A 226     -23.767  -5.226  24.042  1.00 89.15           H  
ATOM   3561  O   ILE A 226     -22.068  -4.273  22.256  1.00 89.15           O  
ATOM   3562  CG1 ILE A 226     -24.214  -7.210  24.690  1.00 89.15           C  
ATOM   3563 HG12 ILE A 226     -23.605  -7.086  25.585  1.00 89.15           H  
ATOM   3564 HG13 ILE A 226     -25.234  -6.928  24.951  1.00 89.15           H  
ATOM   3565  CG2 ILE A 226     -24.675  -6.263  22.405  1.00 89.15           C  
ATOM   3566 HG21 ILE A 226     -25.684  -5.989  22.710  1.00 89.15           H  
ATOM   3567 HG22 ILE A 226     -24.710  -7.271  21.992  1.00 89.15           H  
ATOM   3568 HG23 ILE A 226     -24.360  -5.570  21.624  1.00 89.15           H  
ATOM   3569  CD1 ILE A 226     -24.217  -8.701  24.310  1.00 89.15           C  
ATOM   3570 HD11 ILE A 226     -23.224  -9.027  24.001  1.00 89.15           H  
ATOM   3571 HD12 ILE A 226     -24.930  -8.893  23.509  1.00 89.15           H  
ATOM   3572 HD13 ILE A 226     -24.517  -9.291  25.177  1.00 89.15           H  
ATOM   3573  N   ASN A 227     -21.137  -5.953  21.086  1.00 91.14           N  
ATOM   3574  H   ASN A 227     -20.889  -6.931  21.069  1.00 91.14           H  
ATOM   3575  CA  ASN A 227     -20.795  -5.154  19.922  1.00 91.14           C  
ATOM   3576  HA  ASN A 227     -21.646  -4.508  19.708  1.00 91.14           H  
ATOM   3577  C   ASN A 227     -20.573  -6.020  18.677  1.00 91.14           C  
ATOM   3578  CB  ASN A 227     -19.584  -4.246  20.218  1.00 91.14           C  
ATOM   3579  HB2 ASN A 227     -19.802  -3.618  21.081  1.00 91.14           H  
ATOM   3580  HB3 ASN A 227     -19.426  -3.584  19.366  1.00 91.14           H  
ATOM   3581  O   ASN A 227     -20.218  -7.198  18.743  1.00 91.14           O  
ATOM   3582  CG  ASN A 227     -18.297  -4.983  20.519  1.00 91.14           C  
ATOM   3583  ND2 ASN A 227     -17.238  -4.682  19.807  1.00 91.14           N  
ATOM   3584 HD21 ASN A 227     -17.316  -4.149  18.952  1.00 91.14           H  
ATOM   3585 HD22 ASN A 227     -16.376  -5.137  20.071  1.00 91.14           H  
ATOM   3586  OD1 ASN A 227     -18.219  -5.787  21.426  1.00 91.14           O  
ATOM   3587  N   TYR A 228     -20.755  -5.383  17.529  1.00 93.54           N  
ATOM   3588  H   TYR A 228     -21.054  -4.420  17.581  1.00 93.54           H  
ATOM   3589  CA  TYR A 228     -20.339  -5.860  16.224  1.00 93.54           C  
ATOM   3590  HA  TYR A 228     -19.973  -6.884  16.293  1.00 93.54           H  
ATOM   3591  C   TYR A 228     -19.204  -4.968  15.728  1.00 93.54           C  
ATOM   3592  CB  TYR A 228     -21.537  -5.837  15.268  1.00 93.54           C  
ATOM   3593  HB2 TYR A 228     -21.969  -4.836  15.255  1.00 93.54           H  
ATOM   3594  HB3 TYR A 228     -22.300  -6.520  15.644  1.00 93.54           H  
ATOM   3595  O   TYR A 228     -19.301  -3.739  15.793  1.00 93.54           O  
ATOM   3596  CG  TYR A 228     -21.176  -6.231  13.853  1.00 93.54           C  
ATOM   3597  CD1 TYR A 228     -20.633  -5.276  12.970  1.00 93.54           C  
ATOM   3598  HD1 TYR A 228     -20.509  -4.253  13.294  1.00 93.54           H  
ATOM   3599  CD2 TYR A 228     -21.324  -7.568  13.440  1.00 93.54           C  
ATOM   3600  HD2 TYR A 228     -21.727  -8.304  14.119  1.00 93.54           H  
ATOM   3601  CE1 TYR A 228     -20.212  -5.661  11.685  1.00 93.54           C  
ATOM   3602  HE1 TYR A 228     -19.771  -4.931  11.023  1.00 93.54           H  
ATOM   3603  CE2 TYR A 228     -20.927  -7.950  12.146  1.00 93.54           C  
ATOM   3604  HE2 TYR A 228     -21.028  -8.976  11.824  1.00 93.54           H  
ATOM   3605  OH  TYR A 228     -19.954  -7.370  10.028  1.00 93.54           O  
ATOM   3606  HH  TYR A 228     -19.427  -6.668   9.641  1.00 93.54           H  
ATOM   3607  CZ  TYR A 228     -20.364  -7.002  11.270  1.00 93.54           C  
ATOM   3608  N   HIS A 229     -18.144  -5.567  15.196  1.00 93.07           N  
ATOM   3609  H   HIS A 229     -18.088  -6.575  15.175  1.00 93.07           H  
ATOM   3610  CA  HIS A 229     -17.066  -4.823  14.559  1.00 93.07           C  
ATOM   3611  HA  HIS A 229     -17.509  -3.925  14.129  1.00 93.07           H  
ATOM   3612  C   HIS A 229     -16.430  -5.607  13.414  1.00 93.07           C  
ATOM   3613  CB  HIS A 229     -16.033  -4.378  15.599  1.00 93.07           C  
ATOM   3614  HB2 HIS A 229     -16.522  -3.760  16.353  1.00 93.07           H  
ATOM   3615  HB3 HIS A 229     -15.275  -3.765  15.110  1.00 93.07           H  
ATOM   3616  O   HIS A 229     -16.433  -6.836  13.404  1.00 93.07           O  
ATOM   3617  CG  HIS A 229     -15.362  -5.532  16.283  1.00 93.07           C  
ATOM   3618  CD2 HIS A 229     -14.193  -6.095  15.883  1.00 93.07           C  
ATOM   3619  HD2 HIS A 229     -13.602  -5.800  15.029  1.00 93.07           H  
ATOM   3620  ND1 HIS A 229     -15.858  -6.227  17.390  1.00 93.07           N  
ATOM   3621  CE1 HIS A 229     -14.959  -7.192  17.634  1.00 93.07           C  
ATOM   3622  HE1 HIS A 229     -15.022  -7.919  18.430  1.00 93.07           H  
ATOM   3623  NE2 HIS A 229     -13.955  -7.125  16.753  1.00 93.07           N  
ATOM   3624  HE2 HIS A 229     -13.189  -7.782  16.705  1.00 93.07           H  
ATOM   3625  N   PHE A 230     -15.896  -4.885  12.435  1.00 92.76           N  
ATOM   3626  H   PHE A 230     -15.956  -3.879  12.494  1.00 92.76           H  
ATOM   3627  CA  PHE A 230     -15.161  -5.444  11.306  1.00 92.76           C  
ATOM   3628  HA  PHE A 230     -14.620  -6.328  11.642  1.00 92.76           H  
ATOM   3629  C   PHE A 230     -14.152  -4.420  10.780  1.00 92.76           C  
ATOM   3630  CB  PHE A 230     -16.149  -5.856  10.201  1.00 92.76           C  
ATOM   3631  HB2 PHE A 230     -16.825  -5.024  10.007  1.00 92.76           H  
ATOM   3632  HB3 PHE A 230     -16.747  -6.695  10.558  1.00 92.76           H  
ATOM   3633  O   PHE A 230     -14.459  -3.230  10.760  1.00 92.76           O  
ATOM   3634  CG  PHE A 230     -15.480  -6.253   8.898  1.00 92.76           C  
ATOM   3635  CD1 PHE A 230     -15.478  -5.366   7.802  1.00 92.76           C  
ATOM   3636  HD1 PHE A 230     -15.959  -4.402   7.878  1.00 92.76           H  
ATOM   3637  CD2 PHE A 230     -14.783  -7.471   8.808  1.00 92.76           C  
ATOM   3638  HD2 PHE A 230     -14.753  -8.144   9.652  1.00 92.76           H  
ATOM   3639  CE1 PHE A 230     -14.801  -5.707   6.618  1.00 92.76           C  
ATOM   3640  HE1 PHE A 230     -14.777  -5.015   5.790  1.00 92.76           H  
ATOM   3641  CE2 PHE A 230     -14.077  -7.791   7.636  1.00 92.76           C  
ATOM   3642  HE2 PHE A 230     -13.491  -8.698   7.592  1.00 92.76           H  
ATOM   3643  CZ  PHE A 230     -14.100  -6.922   6.533  1.00 92.76           C  
ATOM   3644  HZ  PHE A 230     -13.547  -7.169   5.639  1.00 92.76           H  
ATOM   3645  N   GLY A 231     -12.989  -4.880  10.312  1.00 87.36           N  
ATOM   3646  H   GLY A 231     -12.836  -5.878  10.339  1.00 87.36           H  
ATOM   3647  CA  GLY A 231     -12.049  -4.049   9.548  1.00 87.36           C  
ATOM   3648  HA2 GLY A 231     -11.403  -4.707   8.966  1.00 87.36           H  
ATOM   3649  HA3 GLY A 231     -12.612  -3.435   8.845  1.00 87.36           H  
ATOM   3650  C   GLY A 231     -11.145  -3.114  10.364  1.00 87.36           C  
ATOM   3651  O   GLY A 231     -10.548  -2.203   9.791  1.00 87.36           O  
ATOM   3652  N   MET A 232     -11.003  -3.315  11.681  1.00 73.97           N  
ATOM   3653  H   MET A 232     -11.511  -4.067  12.124  1.00 73.97           H  
ATOM   3654  CA  MET A 232     -10.058  -2.538  12.498  1.00 73.97           C  
ATOM   3655  HA  MET A 232      -9.985  -1.527  12.096  1.00 73.97           H  
ATOM   3656  C   MET A 232      -8.661  -3.159  12.499  1.00 73.97           C  
ATOM   3657  CB  MET A 232     -10.513  -2.415  13.944  1.00 73.97           C  
ATOM   3658  HB2 MET A 232     -10.582  -3.411  14.382  1.00 73.97           H  
ATOM   3659  HB3 MET A 232      -9.743  -1.869  14.489  1.00 73.97           H  
ATOM   3660  O   MET A 232      -8.367  -4.092  13.243  1.00 73.97           O  
ATOM   3661  CG  MET A 232     -11.837  -1.702  14.155  1.00 73.97           C  
ATOM   3662  HG2 MET A 232     -11.700  -0.626  14.051  1.00 73.97           H  
ATOM   3663  HG3 MET A 232     -12.564  -2.040  13.416  1.00 73.97           H  
ATOM   3664  SD  MET A 232     -12.476  -2.105  15.799  1.00 73.97           S  
ATOM   3665  CE  MET A 232     -11.174  -1.405  16.843  1.00 73.97           C  
ATOM   3666  HE1 MET A 232     -10.228  -1.909  16.647  1.00 73.97           H  
ATOM   3667  HE2 MET A 232     -11.063  -0.338  16.645  1.00 73.97           H  
ATOM   3668  HE3 MET A 232     -11.427  -1.580  17.888  1.00 73.97           H  
ATOM   3669  N   THR A 233      -7.777  -2.582  11.699  1.00 62.91           N  
ATOM   3670  H   THR A 233      -8.087  -1.822  11.110  1.00 62.91           H  
ATOM   3671  CA  THR A 233      -6.431  -3.098  11.440  1.00 62.91           C  
ATOM   3672  HA  THR A 233      -6.500  -4.184  11.375  1.00 62.91           H  
ATOM   3673  C   THR A 233      -5.407  -2.804  12.550  1.00 62.91           C  
ATOM   3674  CB  THR A 233      -5.977  -2.579  10.066  1.00 62.91           C  
ATOM   3675  HB  THR A 233      -4.921  -2.794   9.898  1.00 62.91           H  
ATOM   3676  O   THR A 233      -5.679  -2.127  13.540  1.00 62.91           O  
ATOM   3677  CG2 THR A 233      -6.798  -3.237   8.947  1.00 62.91           C  
ATOM   3678 HG21 THR A 233      -7.092  -2.496   8.204  1.00 62.91           H  
ATOM   3679 HG22 THR A 233      -7.714  -3.684   9.334  1.00 62.91           H  
ATOM   3680 HG23 THR A 233      -6.209  -4.024   8.477  1.00 62.91           H  
ATOM   3681  OG1 THR A 233      -6.182  -1.185   9.992  1.00 62.91           O  
ATOM   3682  HG1 THR A 233      -5.359  -0.717   9.827  1.00 62.91           H  
ATOM   3683  N   ASP A 234      -4.204  -3.357  12.355  1.00 55.49           N  
ATOM   3684  H   ASP A 234      -4.123  -3.855  11.480  1.00 55.49           H  
ATOM   3685  CA  ASP A 234      -3.084  -3.640  13.270  1.00 55.49           C  
ATOM   3686  HA  ASP A 234      -3.437  -4.434  13.929  1.00 55.49           H  
ATOM   3687  C   ASP A 234      -2.532  -2.537  14.224  1.00 55.49           C  
ATOM   3688  CB  ASP A 234      -1.932  -4.231  12.407  1.00 55.49           C  
ATOM   3689  HB2 ASP A 234      -1.790  -3.604  11.527  1.00 55.49           H  
ATOM   3690  HB3 ASP A 234      -0.987  -4.230  12.951  1.00 55.49           H  
ATOM   3691  O   ASP A 234      -1.336  -2.559  14.522  1.00 55.49           O  
ATOM   3692  CG  ASP A 234      -2.111  -5.690  11.988  1.00 55.49           C  
ATOM   3693  OD1 ASP A 234      -2.520  -6.501  12.852  1.00 55.49           O  
ATOM   3694  OD2 ASP A 234      -1.768  -5.989  10.824  1.00 55.49           O  
ATOM   3695  N   ASN A 235      -3.300  -1.610  14.811  1.00 55.00           N  
ATOM   3696  H   ASN A 235      -4.287  -1.595  14.600  1.00 55.00           H  
ATOM   3697  CA  ASN A 235      -2.778  -0.808  15.940  1.00 55.00           C  
ATOM   3698  HA  ASN A 235      -1.696  -0.735  15.830  1.00 55.00           H  
ATOM   3699  C   ASN A 235      -3.019  -1.505  17.295  1.00 55.00           C  
ATOM   3700  CB  ASN A 235      -3.246   0.654  15.898  1.00 55.00           C  
ATOM   3701  HB2 ASN A 235      -3.134   1.039  14.885  1.00 55.00           H  
ATOM   3702  HB3 ASN A 235      -4.300   0.710  16.169  1.00 55.00           H  
ATOM   3703  O   ASN A 235      -4.128  -1.921  17.611  1.00 55.00           O  
ATOM   3704  CG  ASN A 235      -2.433   1.548  16.835  1.00 55.00           C  
ATOM   3705  ND2 ASN A 235      -2.623   2.834  16.789  1.00 55.00           N  
ATOM   3706 HD21 ASN A 235      -2.105   3.452  17.397  1.00 55.00           H  
ATOM   3707 HD22 ASN A 235      -3.325   3.201  16.162  1.00 55.00           H  
ATOM   3708  OD1 ASN A 235      -1.607   1.127  17.631  1.00 55.00           O  
ATOM   3709  N   SER A 236      -1.964  -1.620  18.111  1.00 48.09           N  
ATOM   3710  H   SER A 236      -1.134  -1.101  17.863  1.00 48.09           H  
ATOM   3711  CA  SER A 236      -1.958  -2.284  19.424  1.00 48.09           C  
ATOM   3712  HA  SER A 236      -2.342  -3.299  19.320  1.00 48.09           H  
ATOM   3713  C   SER A 236      -2.817  -1.600  20.478  1.00 48.09           C  
ATOM   3714  CB  SER A 236      -0.526  -2.331  19.975  1.00 48.09           C  
ATOM   3715  HB2 SER A 236       0.106  -2.934  19.324  1.00 48.09           H  
ATOM   3716  HB3 SER A 236      -0.534  -2.773  20.971  1.00 48.09           H  
ATOM   3717  O   SER A 236      -3.141  -2.220  21.483  1.00 48.09           O  
ATOM   3718  OG  SER A 236       0.050  -1.041  20.026  1.00 48.09           O  
ATOM   3719  HG  SER A 236       0.750  -1.044  20.683  1.00 48.09           H  
ATOM   3720  N   ARG A 237      -3.140  -0.322  20.274  1.00 57.15           N  
ATOM   3721  H   ARG A 237      -2.802   0.106  19.424  1.00 57.15           H  
ATOM   3722  CA  ARG A 237      -3.868   0.507  21.242  1.00 57.15           C  
ATOM   3723  HA  ARG A 237      -3.759   0.080  22.239  1.00 57.15           H  
ATOM   3724  C   ARG A 237      -5.375   0.529  21.018  1.00 57.15           C  
ATOM   3725  CB  ARG A 237      -3.266   1.919  21.240  1.00 57.15           C  
ATOM   3726  HB2 ARG A 237      -3.243   2.312  20.224  1.00 57.15           H  
ATOM   3727  HB3 ARG A 237      -3.883   2.576  21.853  1.00 57.15           H  
ATOM   3728  O   ARG A 237      -6.069   1.233  21.743  1.00 57.15           O  
ATOM   3729  CG  ARG A 237      -1.853   1.890  21.836  1.00 57.15           C  
ATOM   3730  HG2 ARG A 237      -1.917   1.473  22.841  1.00 57.15           H  
ATOM   3731  HG3 ARG A 237      -1.197   1.253  21.243  1.00 57.15           H  
ATOM   3732  CD  ARG A 237      -1.248   3.290  21.941  1.00 57.15           C  
ATOM   3733  HD2 ARG A 237      -2.013   3.993  22.271  1.00 57.15           H  
ATOM   3734  HD3 ARG A 237      -0.468   3.247  22.701  1.00 57.15           H  
ATOM   3735  NE  ARG A 237      -0.657   3.738  20.665  1.00 57.15           N  
ATOM   3736  HE  ARG A 237      -0.932   3.231  19.836  1.00 57.15           H  
ATOM   3737  NH1 ARG A 237       0.633   5.415  21.549  1.00 57.15           N  
ATOM   3738 HH11 ARG A 237       0.228   5.217  22.454  1.00 57.15           H  
ATOM   3739 HH12 ARG A 237       1.283   6.177  21.424  1.00 57.15           H  
ATOM   3740  NH2 ARG A 237       0.701   5.021  19.355  1.00 57.15           N  
ATOM   3741 HH21 ARG A 237       0.374   4.531  18.534  1.00 57.15           H  
ATOM   3742 HH22 ARG A 237       1.301   5.825  19.237  1.00 57.15           H  
ATOM   3743  CZ  ARG A 237       0.217   4.719  20.526  1.00 57.15           C  
ATOM   3744  N   LEU A 238      -5.855  -0.179  19.996  1.00 61.25           N  
ATOM   3745  H   LEU A 238      -5.239  -0.808  19.500  1.00 61.25           H  
ATOM   3746  CA  LEU A 238      -7.257  -0.174  19.616  1.00 61.25           C  
ATOM   3747  HA  LEU A 238      -7.744   0.645  20.147  1.00 61.25           H  
ATOM   3748  C   LEU A 238      -7.941  -1.467  20.058  1.00 61.25           C  
ATOM   3749  CB  LEU A 238      -7.395   0.071  18.103  1.00 61.25           C  
ATOM   3750  HB2 LEU A 238      -8.449   0.013  17.831  1.00 61.25           H  
ATOM   3751  HB3 LEU A 238      -6.884  -0.736  17.579  1.00 61.25           H  
ATOM   3752  O   LEU A 238      -7.531  -2.555  19.652  1.00 61.25           O  
ATOM   3753  CG  LEU A 238      -6.828   1.412  17.605  1.00 61.25           C  
ATOM   3754  HG  LEU A 238      -5.754   1.433  17.788  1.00 61.25           H  
ATOM   3755  CD1 LEU A 238      -7.061   1.516  16.102  1.00 61.25           C  
ATOM   3756 HD11 LEU A 238      -8.130   1.566  15.894  1.00 61.25           H  
ATOM   3757 HD12 LEU A 238      -6.573   2.415  15.725  1.00 61.25           H  
ATOM   3758 HD13 LEU A 238      -6.644   0.646  15.595  1.00 61.25           H  
ATOM   3759  CD2 LEU A 238      -7.440   2.648  18.254  1.00 61.25           C  
ATOM   3760 HD21 LEU A 238      -8.519   2.650  18.098  1.00 61.25           H  
ATOM   3761 HD22 LEU A 238      -7.011   3.547  17.811  1.00 61.25           H  
ATOM   3762 HD23 LEU A 238      -7.223   2.638  19.322  1.00 61.25           H  
ATOM   3763  N   GLU A 239      -8.995  -1.332  20.857  1.00 72.75           N  
ATOM   3764  H   GLU A 239      -9.303  -0.396  21.079  1.00 72.75           H  
ATOM   3765  CA  GLU A 239      -9.835  -2.430  21.329  1.00 72.75           C  
ATOM   3766  HA  GLU A 239      -9.531  -3.340  20.812  1.00 72.75           H  
ATOM   3767  C   GLU A 239     -11.309  -2.105  21.015  1.00 72.75           C  
ATOM   3768  CB  GLU A 239      -9.571  -2.698  22.816  1.00 72.75           C  
ATOM   3769  HB2 GLU A 239      -8.497  -2.832  22.944  1.00 72.75           H  
ATOM   3770  HB3 GLU A 239      -9.882  -1.832  23.400  1.00 72.75           H  
ATOM   3771  O   GLU A 239     -11.807  -1.042  21.386  1.00 72.75           O  
ATOM   3772  CG  GLU A 239     -10.288  -3.975  23.294  1.00 72.75           C  
ATOM   3773  HG2 GLU A 239     -10.011  -4.790  22.626  1.00 72.75           H  
ATOM   3774  HG3 GLU A 239     -11.366  -3.835  23.208  1.00 72.75           H  
ATOM   3775  CD  GLU A 239      -9.935  -4.388  24.735  1.00 72.75           C  
ATOM   3776  OE1 GLU A 239     -10.597  -5.321  25.243  1.00 72.75           O  
ATOM   3777  OE2 GLU A 239      -8.968  -3.830  25.301  1.00 72.75           O  
ATOM   3778  N   PRO A 240     -12.020  -2.950  20.251  1.00 73.08           N  
ATOM   3779  CA  PRO A 240     -13.420  -2.710  19.914  1.00 73.08           C  
ATOM   3780  HA  PRO A 240     -13.491  -1.764  19.378  1.00 73.08           H  
ATOM   3781  C   PRO A 240     -14.324  -2.664  21.159  1.00 73.08           C  
ATOM   3782  CB  PRO A 240     -13.827  -3.847  18.970  1.00 73.08           C  
ATOM   3783  HB2 PRO A 240     -14.397  -3.472  18.120  1.00 73.08           H  
ATOM   3784  HB3 PRO A 240     -14.411  -4.592  19.510  1.00 73.08           H  
ATOM   3785  O   PRO A 240     -14.273  -3.547  22.008  1.00 73.08           O  
ATOM   3786  CG  PRO A 240     -12.522  -4.502  18.516  1.00 73.08           C  
ATOM   3787  HG2 PRO A 240     -12.204  -4.115  17.548  1.00 73.08           H  
ATOM   3788  HG3 PRO A 240     -12.620  -5.586  18.464  1.00 73.08           H  
ATOM   3789  CD  PRO A 240     -11.504  -4.129  19.579  1.00 73.08           C  
ATOM   3790  HD2 PRO A 240     -10.545  -3.934  19.098  1.00 73.08           H  
ATOM   3791  HD3 PRO A 240     -11.410  -4.941  20.300  1.00 73.08           H  
ATOM   3792  N   GLY A 241     -15.211  -1.667  21.236  1.00 72.75           N  
ATOM   3793  H   GLY A 241     -15.174  -0.931  20.545  1.00 72.75           H  
ATOM   3794  CA  GLY A 241     -16.244  -1.592  22.281  1.00 72.75           C  
ATOM   3795  HA2 GLY A 241     -16.647  -2.590  22.453  1.00 72.75           H  
ATOM   3796  HA3 GLY A 241     -17.056  -0.959  21.924  1.00 72.75           H  
ATOM   3797  C   GLY A 241     -15.792  -1.035  23.639  1.00 72.75           C  
ATOM   3798  O   GLY A 241     -16.558  -1.128  24.592  1.00 72.75           O  
ATOM   3799  N   THR A 242     -14.593  -0.459  23.736  1.00 83.22           N  
ATOM   3800  H   THR A 242     -13.978  -0.463  22.935  1.00 83.22           H  
ATOM   3801  CA  THR A 242     -14.044   0.184  24.947  1.00 83.22           C  
ATOM   3802  HA  THR A 242     -14.406  -0.339  25.832  1.00 83.22           H  
ATOM   3803  C   THR A 242     -14.457   1.656  25.097  1.00 83.22           C  
ATOM   3804  CB  THR A 242     -12.515   0.061  24.922  1.00 83.22           C  
ATOM   3805  HB  THR A 242     -12.068   0.623  25.742  1.00 83.22           H  
ATOM   3806  O   THR A 242     -15.068   2.240  24.197  1.00 83.22           O  
ATOM   3807  CG2 THR A 242     -12.082  -1.396  25.048  1.00 83.22           C  
ATOM   3808 HG21 THR A 242     -12.595  -1.862  25.889  1.00 83.22           H  
ATOM   3809 HG22 THR A 242     -11.012  -1.440  25.249  1.00 83.22           H  
ATOM   3810 HG23 THR A 242     -12.320  -1.942  24.135  1.00 83.22           H  
ATOM   3811  OG1 THR A 242     -12.011   0.626  23.737  1.00 83.22           O  
ATOM   3812  HG1 THR A 242     -11.054   0.615  23.806  1.00 83.22           H  
ATOM   3813  N   ASN A 243     -14.118   2.289  26.232  1.00 79.77           N  
ATOM   3814  H   ASN A 243     -13.563   1.791  26.913  1.00 79.77           H  
ATOM   3815  CA  ASN A 243     -14.377   3.715  26.490  1.00 79.77           C  
ATOM   3816  HA  ASN A 243     -15.445   3.917  26.409  1.00 79.77           H  
ATOM   3817  C   ASN A 243     -13.656   4.614  25.491  1.00 79.77           C  
ATOM   3818  CB  ASN A 243     -13.877   4.118  27.894  1.00 79.77           C  
ATOM   3819  HB2 ASN A 243     -12.904   3.674  28.101  1.00 79.77           H  
ATOM   3820  HB3 ASN A 243     -13.761   5.202  27.923  1.00 79.77           H  
ATOM   3821  O   ASN A 243     -14.130   5.700  25.160  1.00 79.77           O  
ATOM   3822  CG  ASN A 243     -14.827   3.758  29.007  1.00 79.77           C  
ATOM   3823  ND2 ASN A 243     -14.775   4.424  30.133  1.00 79.77           N  
ATOM   3824 HD21 ASN A 243     -15.449   4.171  30.843  1.00 79.77           H  
ATOM   3825 HD22 ASN A 243     -13.985   5.025  30.317  1.00 79.77           H  
ATOM   3826  OD1 ASN A 243     -15.678   2.912  28.881  1.00 79.77           O  
ATOM   3827  N   LYS A 244     -12.476   4.200  25.040  1.00 76.66           N  
ATOM   3828  H   LYS A 244     -12.133   3.307  25.365  1.00 76.66           H  
ATOM   3829  CA  LYS A 244     -11.665   4.963  24.103  1.00 76.66           C  
ATOM   3830  HA  LYS A 244     -12.320   5.593  23.501  1.00 76.66           H  
ATOM   3831  C   LYS A 244     -10.943   4.018  23.169  1.00 76.66           C  
ATOM   3832  CB  LYS A 244     -10.707   5.865  24.886  1.00 76.66           C  
ATOM   3833  HB2 LYS A 244     -11.286   6.474  25.579  1.00 76.66           H  
ATOM   3834  HB3 LYS A 244     -10.011   5.251  25.459  1.00 76.66           H  
ATOM   3835  O   LYS A 244     -10.253   3.101  23.601  1.00 76.66           O  
ATOM   3836  CG  LYS A 244      -9.932   6.785  23.941  1.00 76.66           C  
ATOM   3837  HG2 LYS A 244     -10.635   7.340  23.319  1.00 76.66           H  
ATOM   3838  HG3 LYS A 244      -9.284   6.182  23.304  1.00 76.66           H  
ATOM   3839  CD  LYS A 244      -9.073   7.769  24.732  1.00 76.66           C  
ATOM   3840  HD2 LYS A 244      -9.719   8.373  25.369  1.00 76.66           H  
ATOM   3841  HD3 LYS A 244      -8.366   7.215  25.350  1.00 76.66           H  
ATOM   3842  CE  LYS A 244      -8.323   8.665  23.747  1.00 76.66           C  
ATOM   3843  HE2 LYS A 244      -9.051   9.126  23.080  1.00 76.66           H  
ATOM   3844  HE3 LYS A 244      -7.680   8.038  23.129  1.00 76.66           H  
ATOM   3845  NZ  LYS A 244      -7.535   9.697  24.456  1.00 76.66           N  
ATOM   3846  HZ1 LYS A 244      -8.155  10.276  25.004  1.00 76.66           H  
ATOM   3847  HZ2 LYS A 244      -6.865   9.262  25.074  1.00 76.66           H  
ATOM   3848  HZ3 LYS A 244      -7.056  10.284  23.788  1.00 76.66           H  
ATOM   3849  N   ASN A 245     -11.055   4.304  21.883  1.00 63.75           N  
ATOM   3850  H   ASN A 245     -11.577   5.127  21.616  1.00 63.75           H  
ATOM   3851  CA  ASN A 245     -10.406   3.539  20.840  1.00 63.75           C  
ATOM   3852  HA  ASN A 245      -9.760   2.789  21.295  1.00 63.75           H  
ATOM   3853  C   ASN A 245      -9.517   4.501  20.054  1.00 63.75           C  
ATOM   3854  CB  ASN A 245     -11.499   2.814  20.041  1.00 63.75           C  
ATOM   3855  HB2 ASN A 245     -12.351   2.608  20.690  1.00 63.75           H  
ATOM   3856  HB3 ASN A 245     -11.830   3.420  19.199  1.00 63.75           H  
ATOM   3857  O   ASN A 245      -9.923   5.100  19.062  1.00 63.75           O  
ATOM   3858  CG  ASN A 245     -11.047   1.493  19.493  1.00 63.75           C  
ATOM   3859  ND2 ASN A 245     -11.957   0.740  18.942  1.00 63.75           N  
ATOM   3860 HD21 ASN A 245     -12.920   1.036  19.023  1.00 63.75           H  
ATOM   3861 HD22 ASN A 245     -11.692  -0.232  18.865  1.00 63.75           H  
ATOM   3862  OD1 ASN A 245      -9.901   1.111  19.561  1.00 63.75           O  
ATOM   3863  N   GLY A 246      -8.317   4.745  20.583  1.00 68.76           N  
ATOM   3864  H   GLY A 246      -8.050   4.237  21.413  1.00 68.76           H  
ATOM   3865  CA  GLY A 246      -7.428   5.782  20.062  1.00 68.76           C  
ATOM   3866  HA2 GLY A 246      -7.247   5.574  19.007  1.00 68.76           H  
ATOM   3867  HA3 GLY A 246      -6.473   5.756  20.585  1.00 68.76           H  
ATOM   3868  C   GLY A 246      -8.018   7.193  20.181  1.00 68.76           C  
ATOM   3869  O   GLY A 246      -8.823   7.479  21.065  1.00 68.76           O  
ATOM   3870  N   LYS A 247      -7.587   8.107  19.315  1.00 73.98           N  
ATOM   3871  H   LYS A 247      -6.749   7.867  18.805  1.00 73.98           H  
ATOM   3872  CA  LYS A 247      -8.073   9.492  19.241  1.00 73.98           C  
ATOM   3873  HA  LYS A 247      -8.302   9.858  20.242  1.00 73.98           H  
ATOM   3874  C   LYS A 247      -9.374   9.636  18.456  1.00 73.98           C  
ATOM   3875  CB  LYS A 247      -6.987  10.379  18.621  1.00 73.98           C  
ATOM   3876  HB2 LYS A 247      -6.614   9.898  17.717  1.00 73.98           H  
ATOM   3877  HB3 LYS A 247      -7.435  11.330  18.332  1.00 73.98           H  
ATOM   3878  O   LYS A 247     -10.043  10.644  18.635  1.00 73.98           O  
ATOM   3879  CG  LYS A 247      -5.820  10.677  19.577  1.00 73.98           C  
ATOM   3880  HG2 LYS A 247      -5.376   9.755  19.953  1.00 73.98           H  
ATOM   3881  HG3 LYS A 247      -6.180  11.267  20.420  1.00 73.98           H  
ATOM   3882  CD  LYS A 247      -4.775  11.475  18.797  1.00 73.98           C  
ATOM   3883  HD2 LYS A 247      -5.249  12.380  18.417  1.00 73.98           H  
ATOM   3884  HD3 LYS A 247      -4.449  10.864  17.955  1.00 73.98           H  
ATOM   3885  CE  LYS A 247      -3.533  11.862  19.595  1.00 73.98           C  
ATOM   3886  HE2 LYS A 247      -3.839  12.376  20.507  1.00 73.98           H  
ATOM   3887  HE3 LYS A 247      -2.998  10.950  19.862  1.00 73.98           H  
ATOM   3888  NZ  LYS A 247      -2.679  12.749  18.761  1.00 73.98           N  
ATOM   3889  HZ1 LYS A 247      -1.801  12.977  19.206  1.00 73.98           H  
ATOM   3890  HZ2 LYS A 247      -2.488  12.329  17.862  1.00 73.98           H  
ATOM   3891  HZ3 LYS A 247      -3.161  13.609  18.543  1.00 73.98           H  
ATOM   3892  N   PHE A 248      -9.717   8.654  17.620  1.00 80.56           N  
ATOM   3893  H   PHE A 248      -9.140   7.826  17.572  1.00 80.56           H  
ATOM   3894  CA  PHE A 248     -10.857   8.770  16.714  1.00 80.56           C  
ATOM   3895  HA  PHE A 248     -10.931   9.813  16.406  1.00 80.56           H  
ATOM   3896  C   PHE A 248     -12.187   8.411  17.375  1.00 80.56           C  
ATOM   3897  CB  PHE A 248     -10.638   7.938  15.440  1.00 80.56           C  
ATOM   3898  HB2 PHE A 248      -9.588   7.964  15.150  1.00 80.56           H  
ATOM   3899  HB3 PHE A 248     -11.199   8.415  14.636  1.00 80.56           H  
ATOM   3900  O   PHE A 248     -13.210   8.856  16.889  1.00 80.56           O  
ATOM   3901  CG  PHE A 248     -11.112   6.499  15.547  1.00 80.56           C  
ATOM   3902  CD1 PHE A 248     -10.290   5.520  16.132  1.00 80.56           C  
ATOM   3903  HD1 PHE A 248      -9.297   5.774  16.472  1.00 80.56           H  
ATOM   3904  CD2 PHE A 248     -12.409   6.152  15.119  1.00 80.56           C  
ATOM   3905  HD2 PHE A 248     -13.045   6.898  14.666  1.00 80.56           H  
ATOM   3906  CE1 PHE A 248     -10.773   4.213  16.317  1.00 80.56           C  
ATOM   3907  HE1 PHE A 248     -10.147   3.467  16.784  1.00 80.56           H  
ATOM   3908  CE2 PHE A 248     -12.883   4.839  15.285  1.00 80.56           C  
ATOM   3909  HE2 PHE A 248     -13.876   4.581  14.947  1.00 80.56           H  
ATOM   3910  CZ  PHE A 248     -12.072   3.872  15.901  1.00 80.56           C  
ATOM   3911  HZ  PHE A 248     -12.439   2.865  16.033  1.00 80.56           H  
ATOM   3912  N   PHE A 249     -12.214   7.592  18.431  1.00 87.30           N  
ATOM   3913  H   PHE A 249     -11.347   7.200  18.772  1.00 87.30           H  
ATOM   3914  CA  PHE A 249     -13.460   7.142  19.054  1.00 87.30           C  
ATOM   3915  HA  PHE A 249     -14.275   7.789  18.729  1.00 87.30           H  
ATOM   3916  C   PHE A 249     -13.386   7.227  20.574  1.00 87.30           C  
ATOM   3917  CB  PHE A 249     -13.802   5.724  18.580  1.00 87.30           C  
ATOM   3918  HB2 PHE A 249     -13.996   5.770  17.509  1.00 87.30           H  
ATOM   3919  HB3 PHE A 249     -12.923   5.096  18.726  1.00 87.30           H  
ATOM   3920  O   PHE A 249     -12.412   6.793  21.195  1.00 87.30           O  
ATOM   3921  CG  PHE A 249     -14.998   5.075  19.259  1.00 87.30           C  
ATOM   3922  CD1 PHE A 249     -14.881   4.499  20.540  1.00 87.30           C  
ATOM   3923  HD1 PHE A 249     -13.927   4.483  21.046  1.00 87.30           H  
ATOM   3924  CD2 PHE A 249     -16.243   5.056  18.608  1.00 87.30           C  
ATOM   3925  HD2 PHE A 249     -16.317   5.427  17.597  1.00 87.30           H  
ATOM   3926  CE1 PHE A 249     -16.012   3.973  21.185  1.00 87.30           C  
ATOM   3927  HE1 PHE A 249     -15.918   3.553  22.175  1.00 87.30           H  
ATOM   3928  CE2 PHE A 249     -17.384   4.557  19.261  1.00 87.30           C  
ATOM   3929  HE2 PHE A 249     -18.342   4.581  18.763  1.00 87.30           H  
ATOM   3930  CZ  PHE A 249     -17.265   4.022  20.556  1.00 87.30           C  
ATOM   3931  HZ  PHE A 249     -18.129   3.636  21.077  1.00 87.30           H  
ATOM   3932  N   SER A 250     -14.461   7.715  21.184  1.00 89.79           N  
ATOM   3933  H   SER A 250     -15.227   8.041  20.612  1.00 89.79           H  
ATOM   3934  CA  SER A 250     -14.673   7.632  22.624  1.00 89.79           C  
ATOM   3935  HA  SER A 250     -14.160   6.742  22.989  1.00 89.79           H  
ATOM   3936  C   SER A 250     -16.149   7.472  22.969  1.00 89.79           C  
ATOM   3937  CB  SER A 250     -14.070   8.843  23.333  1.00 89.79           C  
ATOM   3938  HB2 SER A 250     -12.998   8.873  23.138  1.00 89.79           H  
ATOM   3939  HB3 SER A 250     -14.227   8.755  24.408  1.00 89.79           H  
ATOM   3940  O   SER A 250     -17.029   7.961  22.263  1.00 89.79           O  
ATOM   3941  OG  SER A 250     -14.662  10.033  22.865  1.00 89.79           O  
ATOM   3942  HG  SER A 250     -14.668   9.997  21.906  1.00 89.79           H  
ATOM   3943  N   ARG A 251     -16.419   6.787  24.076  1.00 92.55           N  
ATOM   3944  H   ARG A 251     -15.639   6.408  24.594  1.00 92.55           H  
ATOM   3945  CA  ARG A 251     -17.746   6.564  24.628  1.00 92.55           C  
ATOM   3946  HA  ARG A 251     -18.416   7.320  24.219  1.00 92.55           H  
ATOM   3947  C   ARG A 251     -17.711   6.724  26.142  1.00 92.55           C  
ATOM   3948  CB  ARG A 251     -18.255   5.182  24.196  1.00 92.55           C  
ATOM   3949  HB2 ARG A 251     -17.534   4.421  24.493  1.00 92.55           H  
ATOM   3950  HB3 ARG A 251     -18.351   5.169  23.110  1.00 92.55           H  
ATOM   3951  O   ARG A 251     -16.845   6.176  26.815  1.00 92.55           O  
ATOM   3952  CG  ARG A 251     -19.615   4.857  24.828  1.00 92.55           C  
ATOM   3953  HG2 ARG A 251     -19.499   4.786  25.910  1.00 92.55           H  
ATOM   3954  HG3 ARG A 251     -20.325   5.656  24.613  1.00 92.55           H  
ATOM   3955  CD  ARG A 251     -20.159   3.520  24.326  1.00 92.55           C  
ATOM   3956  HD2 ARG A 251     -19.457   2.732  24.599  1.00 92.55           H  
ATOM   3957  HD3 ARG A 251     -20.250   3.556  23.240  1.00 92.55           H  
ATOM   3958  NE  ARG A 251     -21.474   3.244  24.930  1.00 92.55           N  
ATOM   3959  HE  ARG A 251     -21.849   3.948  25.550  1.00 92.55           H  
ATOM   3960  NH1 ARG A 251     -21.835   1.174  24.016  1.00 92.55           N  
ATOM   3961 HH11 ARG A 251     -20.906   1.180  23.620  1.00 92.55           H  
ATOM   3962 HH12 ARG A 251     -22.442   0.375  23.902  1.00 92.55           H  
ATOM   3963  NH2 ARG A 251     -23.426   2.116  25.243  1.00 92.55           N  
ATOM   3964 HH21 ARG A 251     -24.067   1.427  24.878  1.00 92.55           H  
ATOM   3965 HH22 ARG A 251     -23.722   2.726  25.992  1.00 92.55           H  
ATOM   3966  CZ  ARG A 251     -22.232   2.184  24.729  1.00 92.55           C  
ATOM   3967  N   SER A 252     -18.706   7.414  26.679  1.00 94.04           N  
ATOM   3968  H   SER A 252     -19.342   7.895  26.059  1.00 94.04           H  
ATOM   3969  CA  SER A 252     -18.943   7.523  28.117  1.00 94.04           C  
ATOM   3970  HA  SER A 252     -18.366   6.757  28.635  1.00 94.04           H  
ATOM   3971  C   SER A 252     -20.411   7.285  28.442  1.00 94.04           C  
ATOM   3972  CB  SER A 252     -18.467   8.883  28.633  1.00 94.04           C  
ATOM   3973  HB2 SER A 252     -18.596   8.925  29.714  1.00 94.04           H  
ATOM   3974  HB3 SER A 252     -17.407   8.995  28.406  1.00 94.04           H  
ATOM   3975  O   SER A 252     -21.283   7.488  27.596  1.00 94.04           O  
ATOM   3976  OG  SER A 252     -19.190   9.943  28.034  1.00 94.04           O  
ATOM   3977  HG  SER A 252     -18.777  10.766  28.304  1.00 94.04           H  
ATOM   3978  N   SER A 253     -20.693   6.828  29.660  1.00 96.23           N  
ATOM   3979  H   SER A 253     -19.934   6.653  30.303  1.00 96.23           H  
ATOM   3980  CA  SER A 253     -22.050   6.682  30.183  1.00 96.23           C  
ATOM   3981  HA  SER A 253     -22.722   7.363  29.660  1.00 96.23           H  
ATOM   3982  C   SER A 253     -22.064   7.036  31.663  1.00 96.23           C  
ATOM   3983  CB  SER A 253     -22.564   5.258  29.966  1.00 96.23           C  
ATOM   3984  HB2 SER A 253     -22.607   5.052  28.896  1.00 96.23           H  
ATOM   3985  HB3 SER A 253     -21.890   4.542  30.436  1.00 96.23           H  
ATOM   3986  O   SER A 253     -21.377   6.394  32.460  1.00 96.23           O  
ATOM   3987  OG  SER A 253     -23.858   5.119  30.512  1.00 96.23           O  
ATOM   3988  HG  SER A 253     -23.804   5.099  31.471  1.00 96.23           H  
ATOM   3989  N   THR A 254     -22.878   8.024  32.020  1.00 97.18           N  
ATOM   3990  H   THR A 254     -23.417   8.487  31.302  1.00 97.18           H  
ATOM   3991  CA  THR A 254     -23.027   8.528  33.385  1.00 97.18           C  
ATOM   3992  HA  THR A 254     -22.470   7.883  34.064  1.00 97.18           H  
ATOM   3993  C   THR A 254     -24.495   8.512  33.771  1.00 97.18           C  
ATOM   3994  CB  THR A 254     -22.465   9.949  33.520  1.00 97.18           C  
ATOM   3995  HB  THR A 254     -23.036  10.625  32.884  1.00 97.18           H  
ATOM   3996  O   THR A 254     -25.329   8.991  33.005  1.00 97.18           O  
ATOM   3997  CG2 THR A 254     -22.498  10.462  34.960  1.00 97.18           C  
ATOM   3998 HG21 THR A 254     -22.008   9.756  35.630  1.00 97.18           H  
ATOM   3999 HG22 THR A 254     -23.529  10.602  35.287  1.00 97.18           H  
ATOM   4000 HG23 THR A 254     -21.991  11.425  35.019  1.00 97.18           H  
ATOM   4001  OG1 THR A 254     -21.117   9.971  33.109  1.00 97.18           O  
ATOM   4002  HG1 THR A 254     -20.591   9.679  33.857  1.00 97.18           H  
ATOM   4003  N   SER A 255     -24.816   7.991  34.952  1.00 97.53           N  
ATOM   4004  H   SER A 255     -24.071   7.675  35.556  1.00 97.53           H  
ATOM   4005  CA  SER A 255     -26.169   8.052  35.510  1.00 97.53           C  
ATOM   4006  HA  SER A 255     -26.825   8.529  34.782  1.00 97.53           H  
ATOM   4007  C   SER A 255     -26.187   8.913  36.760  1.00 97.53           C  
ATOM   4008  CB  SER A 255     -26.771   6.672  35.785  1.00 97.53           C  
ATOM   4009  HB2 SER A 255     -27.849   6.774  35.907  1.00 97.53           H  
ATOM   4010  HB3 SER A 255     -26.363   6.262  36.710  1.00 97.53           H  
ATOM   4011  O   SER A 255     -25.310   8.767  37.604  1.00 97.53           O  
ATOM   4012  OG  SER A 255     -26.500   5.797  34.704  1.00 97.53           O  
ATOM   4013  HG  SER A 255     -25.582   5.528  34.783  1.00 97.53           H  
ATOM   4014  N   ARG A 256     -27.180   9.792  36.873  1.00 96.65           N  
ATOM   4015  H   ARG A 256     -27.834   9.857  36.106  1.00 96.65           H  
ATOM   4016  CA  ARG A 256     -27.460  10.604  38.058  1.00 96.65           C  
ATOM   4017  HA  ARG A 256     -26.716  10.407  38.830  1.00 96.65           H  
ATOM   4018  C   ARG A 256     -28.818  10.195  38.599  1.00 96.65           C  
ATOM   4019  CB  ARG A 256     -27.411  12.089  37.675  1.00 96.65           C  
ATOM   4020  HB2 ARG A 256     -26.420  12.314  37.282  1.00 96.65           H  
ATOM   4021  HB3 ARG A 256     -28.145  12.284  36.894  1.00 96.65           H  
ATOM   4022  O   ARG A 256     -29.821  10.369  37.911  1.00 96.65           O  
ATOM   4023  CG  ARG A 256     -27.690  13.010  38.869  1.00 96.65           C  
ATOM   4024  HG2 ARG A 256     -26.935  12.846  39.638  1.00 96.65           H  
ATOM   4025  HG3 ARG A 256     -28.671  12.797  39.294  1.00 96.65           H  
ATOM   4026  CD  ARG A 256     -27.657  14.474  38.422  1.00 96.65           C  
ATOM   4027  HD2 ARG A 256     -26.754  14.651  37.838  1.00 96.65           H  
ATOM   4028  HD3 ARG A 256     -28.534  14.679  37.808  1.00 96.65           H  
ATOM   4029  NE  ARG A 256     -27.637  15.348  39.594  1.00 96.65           N  
ATOM   4030  HE  ARG A 256     -27.333  14.931  40.462  1.00 96.65           H  
ATOM   4031  NH1 ARG A 256     -28.229  17.376  38.699  1.00 96.65           N  
ATOM   4032 HH11 ARG A 256     -28.452  18.350  38.845  1.00 96.65           H  
ATOM   4033 HH12 ARG A 256     -28.360  16.932  37.801  1.00 96.65           H  
ATOM   4034  NH2 ARG A 256     -27.713  17.178  40.876  1.00 96.65           N  
ATOM   4035 HH21 ARG A 256     -27.350  16.557  41.585  1.00 96.65           H  
ATOM   4036 HH22 ARG A 256     -27.883  18.156  41.064  1.00 96.65           H  
ATOM   4037  CZ  ARG A 256     -27.866  16.635  39.708  1.00 96.65           C  
ATOM   4038  N   ILE A 257     -28.834   9.634  39.797  1.00 96.23           N  
ATOM   4039  H   ILE A 257     -27.962   9.515  40.292  1.00 96.23           H  
ATOM   4040  CA  ILE A 257     -30.029   9.076  40.423  1.00 96.23           C  
ATOM   4041  HA  ILE A 257     -30.896   9.277  39.793  1.00 96.23           H  
ATOM   4042  C   ILE A 257     -30.237   9.788  41.749  1.00 96.23           C  
ATOM   4043  CB  ILE A 257     -29.906   7.546  40.590  1.00 96.23           C  
ATOM   4044  HB  ILE A 257     -29.149   7.349  41.349  1.00 96.23           H  
ATOM   4045  O   ILE A 257     -29.289   9.961  42.507  1.00 96.23           O  
ATOM   4046  CG1 ILE A 257     -29.425   6.878  39.280  1.00 96.23           C  
ATOM   4047 HG12 ILE A 257     -28.437   7.262  39.023  1.00 96.23           H  
ATOM   4048 HG13 ILE A 257     -30.108   7.136  38.471  1.00 96.23           H  
ATOM   4049  CG2 ILE A 257     -31.236   6.957  41.093  1.00 96.23           C  
ATOM   4050 HG21 ILE A 257     -32.016   7.105  40.346  1.00 96.23           H  
ATOM   4051 HG22 ILE A 257     -31.130   5.890  41.288  1.00 96.23           H  
ATOM   4052 HG23 ILE A 257     -31.542   7.432  42.025  1.00 96.23           H  
ATOM   4053  CD1 ILE A 257     -29.279   5.359  39.353  1.00 96.23           C  
ATOM   4054 HD11 ILE A 257     -30.264   4.892  39.381  1.00 96.23           H  
ATOM   4055 HD12 ILE A 257     -28.759   5.003  38.464  1.00 96.23           H  
ATOM   4056 HD13 ILE A 257     -28.710   5.093  40.243  1.00 96.23           H  
ATOM   4057  N   VAL A 258     -31.464  10.208  42.033  1.00 95.32           N  
ATOM   4058  H   VAL A 258     -32.203  10.018  41.371  1.00 95.32           H  
ATOM   4059  CA  VAL A 258     -31.821  10.822  43.310  1.00 95.32           C  
ATOM   4060  HA  VAL A 258     -30.932  10.865  43.938  1.00 95.32           H  
ATOM   4061  C   VAL A 258     -32.828   9.937  44.017  1.00 95.32           C  
ATOM   4062  CB  VAL A 258     -32.303  12.270  43.150  1.00 95.32           C  
ATOM   4063  HB  VAL A 258     -33.208  12.290  42.542  1.00 95.32           H  
ATOM   4064  O   VAL A 258     -33.844   9.536  43.445  1.00 95.32           O  
ATOM   4065  CG1 VAL A 258     -32.606  12.902  44.514  1.00 95.32           C  
ATOM   4066 HG11 VAL A 258     -32.841  13.957  44.375  1.00 95.32           H  
ATOM   4067 HG12 VAL A 258     -33.464  12.412  44.975  1.00 95.32           H  
ATOM   4068 HG13 VAL A 258     -31.741  12.814  45.170  1.00 95.32           H  
ATOM   4069  CG2 VAL A 258     -31.215  13.111  42.466  1.00 95.32           C  
ATOM   4070 HG21 VAL A 258     -30.265  12.990  42.988  1.00 95.32           H  
ATOM   4071 HG22 VAL A 258     -31.099  12.795  41.429  1.00 95.32           H  
ATOM   4072 HG23 VAL A 258     -31.488  14.166  42.476  1.00 95.32           H  
ATOM   4073  N   ILE A 259     -32.527   9.625  45.271  1.00 92.54           N  
ATOM   4074  H   ILE A 259     -31.679  10.011  45.662  1.00 92.54           H  
ATOM   4075  CA  ILE A 259     -33.326   8.757  46.128  1.00 92.54           C  
ATOM   4076  HA  ILE A 259     -34.258   8.526  45.612  1.00 92.54           H  
ATOM   4077  C   ILE A 259     -33.713   9.504  47.409  1.00 92.54           C  
ATOM   4078  CB  ILE A 259     -32.603   7.413  46.374  1.00 92.54           C  
ATOM   4079  HB  ILE A 259     -33.273   6.791  46.968  1.00 92.54           H  
ATOM   4080  O   ILE A 259     -33.008  10.411  47.853  1.00 92.54           O  
ATOM   4081  CG1 ILE A 259     -31.290   7.595  47.155  1.00 92.54           C  
ATOM   4082 HG12 ILE A 259     -30.581   8.162  46.552  1.00 92.54           H  
ATOM   4083 HG13 ILE A 259     -31.511   8.172  48.053  1.00 92.54           H  
ATOM   4084  CG2 ILE A 259     -32.339   6.687  45.042  1.00 92.54           C  
ATOM   4085 HG21 ILE A 259     -31.550   7.193  44.486  1.00 92.54           H  
ATOM   4086 HG22 ILE A 259     -33.247   6.675  44.439  1.00 92.54           H  
ATOM   4087 HG23 ILE A 259     -32.030   5.658  45.226  1.00 92.54           H  
ATOM   4088  CD1 ILE A 259     -30.615   6.291  47.593  1.00 92.54           C  
ATOM   4089 HD11 ILE A 259     -29.705   6.537  48.140  1.00 92.54           H  
ATOM   4090 HD12 ILE A 259     -30.340   5.686  46.729  1.00 92.54           H  
ATOM   4091 HD13 ILE A 259     -31.281   5.724  48.244  1.00 92.54           H  
ATOM   4092  N   SER A 260     -34.853   9.152  47.991  1.00 89.87           N  
ATOM   4093  H   SER A 260     -35.387   8.411  47.560  1.00 89.87           H  
ATOM   4094  CA  SER A 260     -35.361   9.705  49.254  1.00 89.87           C  
ATOM   4095  HA  SER A 260     -34.764  10.559  49.573  1.00 89.87           H  
ATOM   4096  C   SER A 260     -35.330   8.665  50.360  1.00 89.87           C  
ATOM   4097  CB  SER A 260     -36.817  10.133  49.077  1.00 89.87           C  
ATOM   4098  HB2 SER A 260     -37.360   9.370  48.520  1.00 89.87           H  
ATOM   4099  HB3 SER A 260     -37.290  10.250  50.052  1.00 89.87           H  
ATOM   4100  O   SER A 260     -35.543   7.502  50.047  1.00 89.87           O  
ATOM   4101  OG  SER A 260     -36.870  11.363  48.396  1.00 89.87           O  
ATOM   4102  HG  SER A 260     -36.759  12.032  49.075  1.00 89.87           H  
ATOM   4103  N   GLU A 261     -35.192   9.116  51.612  1.00 84.05           N  
ATOM   4104  H   GLU A 261     -34.862  10.064  51.719  1.00 84.05           H  
ATOM   4105  CA  GLU A 261     -35.250   8.332  52.857  1.00 84.05           C  
ATOM   4106  HA  GLU A 261     -35.551   9.043  53.626  1.00 84.05           H  
ATOM   4107  C   GLU A 261     -33.872   7.819  53.323  1.00 84.05           C  
ATOM   4108  CB  GLU A 261     -36.407   7.318  52.826  1.00 84.05           C  
ATOM   4109  HB2 GLU A 261     -36.131   6.487  52.177  1.00 84.05           H  
ATOM   4110  HB3 GLU A 261     -37.279   7.814  52.402  1.00 84.05           H  
ATOM   4111  O   GLU A 261     -33.089   8.617  53.846  1.00 84.05           O  
ATOM   4112  CG  GLU A 261     -36.811   6.744  54.183  1.00 84.05           C  
ATOM   4113  HG2 GLU A 261     -37.070   7.569  54.847  1.00 84.05           H  
ATOM   4114  HG3 GLU A 261     -35.964   6.211  54.615  1.00 84.05           H  
ATOM   4115  CD  GLU A 261     -38.007   5.785  54.048  1.00 84.05           C  
ATOM   4116  OE1 GLU A 261     -38.637   5.519  55.095  1.00 84.05           O  
ATOM   4117  OE2 GLU A 261     -38.295   5.319  52.921  1.00 84.05           O  
ATOM   4118  N   SER A 262     -33.537   6.537  53.158  1.00 82.88           N  
ATOM   4119  H   SER A 262     -34.190   5.922  52.693  1.00 82.88           H  
ATOM   4120  CA  SER A 262     -32.285   5.940  53.663  1.00 82.88           C  
ATOM   4121  HA  SER A 262     -31.567   6.731  53.880  1.00 82.88           H  
ATOM   4122  C   SER A 262     -31.638   4.994  52.648  1.00 82.88           C  
ATOM   4123  CB  SER A 262     -32.561   5.184  54.966  1.00 82.88           C  
ATOM   4124  HB2 SER A 262     -31.616   4.967  55.465  1.00 82.88           H  
ATOM   4125  HB3 SER A 262     -33.172   5.798  55.628  1.00 82.88           H  
ATOM   4126  O   SER A 262     -32.297   4.501  51.745  1.00 82.88           O  
ATOM   4127  OG  SER A 262     -33.223   3.965  54.686  1.00 82.88           O  
ATOM   4128  HG  SER A 262     -34.042   4.174  54.231  1.00 82.88           H  
ATOM   4129  N   LEU A 263     -30.349   4.666  52.788  1.00 82.04           N  
ATOM   4130  H   LEU A 263     -29.809   5.085  53.532  1.00 82.04           H  
ATOM   4131  CA  LEU A 263     -29.670   3.775  51.827  1.00 82.04           C  
ATOM   4132  HA  LEU A 263     -29.903   4.119  50.819  1.00 82.04           H  
ATOM   4133  C   LEU A 263     -30.167   2.323  51.858  1.00 82.04           C  
ATOM   4134  CB  LEU A 263     -28.147   3.827  52.045  1.00 82.04           C  
ATOM   4135  HB2 LEU A 263     -27.668   3.064  51.431  1.00 82.04           H  
ATOM   4136  HB3 LEU A 263     -27.933   3.595  53.089  1.00 82.04           H  
ATOM   4137  O   LEU A 263     -29.854   1.564  50.944  1.00 82.04           O  
ATOM   4138  CG  LEU A 263     -27.526   5.183  51.691  1.00 82.04           C  
ATOM   4139  HG  LEU A 263     -28.030   5.957  52.271  1.00 82.04           H  
ATOM   4140  CD1 LEU A 263     -26.055   5.202  52.065  1.00 82.04           C  
ATOM   4141 HD11 LEU A 263     -25.532   4.420  51.513  1.00 82.04           H  
ATOM   4142 HD12 LEU A 263     -25.956   5.036  53.138  1.00 82.04           H  
ATOM   4143 HD13 LEU A 263     -25.620   6.170  51.818  1.00 82.04           H  
ATOM   4144  CD2 LEU A 263     -27.625   5.488  50.195  1.00 82.04           C  
ATOM   4145 HD21 LEU A 263     -27.234   6.489  50.012  1.00 82.04           H  
ATOM   4146 HD22 LEU A 263     -28.660   5.472  49.856  1.00 82.04           H  
ATOM   4147 HD23 LEU A 263     -27.048   4.761  49.624  1.00 82.04           H  
ATOM   4148  N   LYS A 264     -30.916   1.929  52.891  1.00 78.60           N  
ATOM   4149  H   LYS A 264     -31.141   2.627  53.586  1.00 78.60           H  
ATOM   4150  CA  LYS A 264     -31.474   0.576  53.064  1.00 78.60           C  
ATOM   4151  HA  LYS A 264     -30.977  -0.124  52.392  1.00 78.60           H  
ATOM   4152  C   LYS A 264     -32.968   0.501  52.721  1.00 78.60           C  
ATOM   4153  CB  LYS A 264     -31.229   0.123  54.511  1.00 78.60           C  
ATOM   4154  HB2 LYS A 264     -31.746  -0.823  54.675  1.00 78.60           H  
ATOM   4155  HB3 LYS A 264     -31.658   0.864  55.186  1.00 78.60           H  
ATOM   4156  O   LYS A 264     -33.476  -0.579  52.434  1.00 78.60           O  
ATOM   4157  CG  LYS A 264     -29.740  -0.080  54.844  1.00 78.60           C  
ATOM   4158  HG2 LYS A 264     -29.167   0.792  54.532  1.00 78.60           H  
ATOM   4159  HG3 LYS A 264     -29.369  -0.958  54.315  1.00 78.60           H  
ATOM   4160  CD  LYS A 264     -29.547  -0.267  56.355  1.00 78.60           C  
ATOM   4161  HD2 LYS A 264     -30.103  -1.141  56.696  1.00 78.60           H  
ATOM   4162  HD3 LYS A 264     -29.940   0.618  56.856  1.00 78.60           H  
ATOM   4163  CE  LYS A 264     -28.064  -0.429  56.715  1.00 78.60           C  
ATOM   4164  HE2 LYS A 264     -27.779  -1.473  56.584  1.00 78.60           H  
ATOM   4165  HE3 LYS A 264     -27.471   0.163  56.017  1.00 78.60           H  
ATOM   4166  NZ  LYS A 264     -27.783   0.041  58.099  1.00 78.60           N  
ATOM   4167  HZ1 LYS A 264     -26.820  -0.104  58.368  1.00 78.60           H  
ATOM   4168  HZ2 LYS A 264     -28.395  -0.352  58.800  1.00 78.60           H  
ATOM   4169  HZ3 LYS A 264     -27.893   1.042  58.174  1.00 78.60           H  
ATOM   4170  N   HIS A 265     -33.659   1.637  52.770  1.00 81.20           N  
ATOM   4171  H   HIS A 265     -33.161   2.481  53.015  1.00 81.20           H  
ATOM   4172  CA  HIS A 265     -35.066   1.802  52.423  1.00 81.20           C  
ATOM   4173  HA  HIS A 265     -35.358   1.032  51.708  1.00 81.20           H  
ATOM   4174  C   HIS A 265     -35.224   3.171  51.771  1.00 81.20           C  
ATOM   4175  CB  HIS A 265     -35.940   1.690  53.689  1.00 81.20           C  
ATOM   4176  HB2 HIS A 265     -35.651   0.792  54.235  1.00 81.20           H  
ATOM   4177  HB3 HIS A 265     -35.774   2.546  54.343  1.00 81.20           H  
ATOM   4178  O   HIS A 265     -35.114   4.185  52.467  1.00 81.20           O  
ATOM   4179  CG  HIS A 265     -37.412   1.576  53.378  1.00 81.20           C  
ATOM   4180  CD2 HIS A 265     -38.459   2.328  53.845  1.00 81.20           C  
ATOM   4181  HD2 HIS A 265     -38.385   3.157  54.533  1.00 81.20           H  
ATOM   4182  ND1 HIS A 265     -37.954   0.640  52.548  1.00 81.20           N  
ATOM   4183  HD1 HIS A 265     -37.435   0.043  51.919  1.00 81.20           H  
ATOM   4184  CE1 HIS A 265     -39.283   0.794  52.522  1.00 81.20           C  
ATOM   4185  HE1 HIS A 265     -39.958   0.226  51.898  1.00 81.20           H  
ATOM   4186  NE2 HIS A 265     -39.650   1.815  53.300  1.00 81.20           N  
ATOM   4187  N   PHE A 266     -35.391   3.198  50.449  1.00 87.26           N  
ATOM   4188  H   PHE A 266     -35.398   2.335  49.924  1.00 87.26           H  
ATOM   4189  CA  PHE A 266     -35.552   4.441  49.706  1.00 87.26           C  
ATOM   4190  HA  PHE A 266     -35.875   5.206  50.412  1.00 87.26           H  
ATOM   4191  C   PHE A 266     -36.647   4.372  48.651  1.00 87.26           C  
ATOM   4192  CB  PHE A 266     -34.220   4.894  49.083  1.00 87.26           C  
ATOM   4193  HB2 PHE A 266     -33.542   5.199  49.880  1.00 87.26           H  
ATOM   4194  HB3 PHE A 266     -34.407   5.806  48.515  1.00 87.26           H  
ATOM   4195  O   PHE A 266     -37.129   3.310  48.283  1.00 87.26           O  
ATOM   4196  CG  PHE A 266     -33.509   3.914  48.171  1.00 87.26           C  
ATOM   4197  CD1 PHE A 266     -32.604   2.981  48.707  1.00 87.26           C  
ATOM   4198  HD1 PHE A 266     -32.473   2.906  49.776  1.00 87.26           H  
ATOM   4199  CD2 PHE A 266     -33.709   3.972  46.778  1.00 87.26           C  
ATOM   4200  HD2 PHE A 266     -34.411   4.679  46.362  1.00 87.26           H  
ATOM   4201  CE1 PHE A 266     -31.913   2.105  47.857  1.00 87.26           C  
ATOM   4202  HE1 PHE A 266     -31.278   1.337  48.275  1.00 87.26           H  
ATOM   4203  CE2 PHE A 266     -32.980   3.126  45.925  1.00 87.26           C  
ATOM   4204  HE2 PHE A 266     -33.124   3.171  44.856  1.00 87.26           H  
ATOM   4205  CZ  PHE A 266     -32.076   2.197  46.468  1.00 87.26           C  
ATOM   4206  HZ  PHE A 266     -31.546   1.506  45.829  1.00 87.26           H  
ATOM   4207  N   THR A 267     -37.014   5.533  48.115  1.00 89.65           N  
ATOM   4208  H   THR A 267     -36.611   6.365  48.521  1.00 89.65           H  
ATOM   4209  CA  THR A 267     -37.776   5.646  46.864  1.00 89.65           C  
ATOM   4210  HA  THR A 267     -37.988   4.651  46.474  1.00 89.65           H  
ATOM   4211  C   THR A 267     -36.941   6.392  45.830  1.00 89.65           C  
ATOM   4212  CB  THR A 267     -39.124   6.339  47.100  1.00 89.65           C  
ATOM   4213  HB  THR A 267     -38.961   7.314  47.560  1.00 89.65           H  
ATOM   4214  O   THR A 267     -36.372   7.442  46.136  1.00 89.65           O  
ATOM   4215  CG2 THR A 267     -39.923   6.518  45.808  1.00 89.65           C  
ATOM   4216 HG21 THR A 267     -39.447   7.268  45.176  1.00 89.65           H  
ATOM   4217 HG22 THR A 267     -39.984   5.571  45.272  1.00 89.65           H  
ATOM   4218 HG23 THR A 267     -40.931   6.857  46.047  1.00 89.65           H  
ATOM   4219  OG1 THR A 267     -39.918   5.550  47.953  1.00 89.65           O  
ATOM   4220  HG1 THR A 267     -39.390   5.328  48.724  1.00 89.65           H  
ATOM   4221  N   ILE A 268     -36.876   5.877  44.598  1.00 92.75           N  
ATOM   4222  H   ILE A 268     -37.367   5.016  44.408  1.00 92.75           H  
ATOM   4223  CA  ILE A 268     -36.218   6.574  43.483  1.00 92.75           C  
ATOM   4224  HA  ILE A 268     -35.284   7.003  43.846  1.00 92.75           H  
ATOM   4225  C   ILE A 268     -37.111   7.729  43.033  1.00 92.75           C  
ATOM   4226  CB  ILE A 268     -35.868   5.620  42.317  1.00 92.75           C  
ATOM   4227  HB  ILE A 268     -36.785   5.154  41.957  1.00 92.75           H  
ATOM   4228  O   ILE A 268     -38.208   7.509  42.520  1.00 92.75           O  
ATOM   4229  CG1 ILE A 268     -34.911   4.504  42.795  1.00 92.75           C  
ATOM   4230 HG12 ILE A 268     -35.340   3.998  43.661  1.00 92.75           H  
ATOM   4231 HG13 ILE A 268     -33.961   4.944  43.096  1.00 92.75           H  
ATOM   4232  CG2 ILE A 268     -35.239   6.420  41.156  1.00 92.75           C  
ATOM   4233 HG21 ILE A 268     -34.323   6.910  41.488  1.00 92.75           H  
ATOM   4234 HG22 ILE A 268     -35.930   7.176  40.783  1.00 92.75           H  
ATOM   4235 HG23 ILE A 268     -35.007   5.766  40.315  1.00 92.75           H  
ATOM   4236  CD1 ILE A 268     -34.633   3.432  41.738  1.00 92.75           C  
ATOM   4237 HD11 ILE A 268     -33.987   2.667  42.169  1.00 92.75           H  
ATOM   4238 HD12 ILE A 268     -35.567   2.973  41.412  1.00 92.75           H  
ATOM   4239 HD13 ILE A 268     -34.107   3.857  40.884  1.00 92.75           H  
ATOM   4240  N   GLN A 269     -36.618   8.951  43.211  1.00 94.56           N  
ATOM   4241  H   GLN A 269     -35.688   9.028  43.597  1.00 94.56           H  
ATOM   4242  CA  GLN A 269     -37.273  10.196  42.813  1.00 94.56           C  
ATOM   4243  HA  GLN A 269     -38.348  10.128  42.975  1.00 94.56           H  
ATOM   4244  C   GLN A 269     -37.036  10.489  41.329  1.00 94.56           C  
ATOM   4245  CB  GLN A 269     -36.693  11.324  43.678  1.00 94.56           C  
ATOM   4246  HB2 GLN A 269     -35.604  11.286  43.650  1.00 94.56           H  
ATOM   4247  HB3 GLN A 269     -36.968  12.292  43.258  1.00 94.56           H  
ATOM   4248  O   GLN A 269     -37.974  10.762  40.578  1.00 94.56           O  
ATOM   4249  CG  GLN A 269     -37.144  11.265  45.140  1.00 94.56           C  
ATOM   4250  HG2 GLN A 269     -36.503  11.933  45.715  1.00 94.56           H  
ATOM   4251  HG3 GLN A 269     -37.000  10.259  45.534  1.00 94.56           H  
ATOM   4252  CD  GLN A 269     -38.591  11.693  45.369  1.00 94.56           C  
ATOM   4253  NE2 GLN A 269     -39.066  11.530  46.575  1.00 94.56           N  
ATOM   4254 HE21 GLN A 269     -38.447  11.184  47.295  1.00 94.56           H  
ATOM   4255 HE22 GLN A 269     -39.959  11.952  46.788  1.00 94.56           H  
ATOM   4256  OE1 GLN A 269     -39.290  12.229  44.520  1.00 94.56           O  
ATOM   4257  N   SER A 270     -35.782  10.378  40.890  1.00 96.31           N  
ATOM   4258  H   SER A 270     -35.056  10.140  41.551  1.00 96.31           H  
ATOM   4259  CA  SER A 270     -35.383  10.554  39.495  1.00 96.31           C  
ATOM   4260  HA  SER A 270     -36.202  10.209  38.863  1.00 96.31           H  
ATOM   4261  C   SER A 270     -34.148   9.717  39.157  1.00 96.31           C  
ATOM   4262  CB  SER A 270     -35.144  12.039  39.183  1.00 96.31           C  
ATOM   4263  HB2 SER A 270     -36.061  12.602  39.358  1.00 96.31           H  
ATOM   4264  HB3 SER A 270     -34.875  12.141  38.132  1.00 96.31           H  
ATOM   4265  O   SER A 270     -33.313   9.454  40.018  1.00 96.31           O  
ATOM   4266  OG  SER A 270     -34.107  12.579  39.979  1.00 96.31           O  
ATOM   4267  HG  SER A 270     -34.502  12.937  40.778  1.00 96.31           H  
ATOM   4268  N   SER A 271     -34.026   9.291  37.900  1.00 96.87           N  
ATOM   4269  H   SER A 271     -34.788   9.478  37.265  1.00 96.87           H  
ATOM   4270  CA  SER A 271     -32.837   8.640  37.344  1.00 96.87           C  
ATOM   4271  HA  SER A 271     -31.967   8.888  37.951  1.00 96.87           H  
ATOM   4272  C   SER A 271     -32.599   9.135  35.928  1.00 96.87           C  
ATOM   4273  CB  SER A 271     -32.976   7.116  37.323  1.00 96.87           C  
ATOM   4274  HB2 SER A 271     -33.043   6.742  38.344  1.00 96.87           H  
ATOM   4275  HB3 SER A 271     -33.880   6.832  36.785  1.00 96.87           H  
ATOM   4276  O   SER A 271     -33.476   9.034  35.072  1.00 96.87           O  
ATOM   4277  OG  SER A 271     -31.838   6.553  36.686  1.00 96.87           O  
ATOM   4278  HG  SER A 271     -31.991   6.467  35.742  1.00 96.87           H  
ATOM   4279  N   VAL A 272     -31.401   9.649  35.667  1.00 96.62           N  
ATOM   4280  H   VAL A 272     -30.752   9.742  36.436  1.00 96.62           H  
ATOM   4281  CA  VAL A 272     -31.007  10.151  34.353  1.00 96.62           C  
ATOM   4282  HA  VAL A 272     -31.768   9.869  33.626  1.00 96.62           H  
ATOM   4283  C   VAL A 272     -29.691   9.519  33.930  1.00 96.62           C  
ATOM   4284  CB  VAL A 272     -30.906  11.688  34.347  1.00 96.62           C  
ATOM   4285  HB  VAL A 272     -30.086  12.009  34.989  1.00 96.62           H  
ATOM   4286  O   VAL A 272     -28.638   9.908  34.430  1.00 96.62           O  
ATOM   4287  CG1 VAL A 272     -30.649  12.202  32.923  1.00 96.62           C  
ATOM   4288 HG11 VAL A 272     -30.537  13.286  32.956  1.00 96.62           H  
ATOM   4289 HG12 VAL A 272     -29.723  11.779  32.533  1.00 96.62           H  
ATOM   4290 HG13 VAL A 272     -31.477  11.914  32.275  1.00 96.62           H  
ATOM   4291  CG2 VAL A 272     -32.191  12.357  34.849  1.00 96.62           C  
ATOM   4292 HG21 VAL A 272     -32.342  12.127  35.904  1.00 96.62           H  
ATOM   4293 HG22 VAL A 272     -32.125  13.441  34.752  1.00 96.62           H  
ATOM   4294 HG23 VAL A 272     -33.046  11.982  34.287  1.00 96.62           H  
ATOM   4295  N   THR A 273     -29.721   8.611  32.957  1.00 97.40           N  
ATOM   4296  H   THR A 273     -30.622   8.292  32.631  1.00 97.40           H  
ATOM   4297  CA  THR A 273     -28.516   8.117  32.279  1.00 97.40           C  
ATOM   4298  HA  THR A 273     -27.659   8.249  32.938  1.00 97.40           H  
ATOM   4299  C   THR A 273     -28.262   8.917  31.009  1.00 97.40           C  
ATOM   4300  CB  THR A 273     -28.586   6.620  31.960  1.00 97.40           C  
ATOM   4301  HB  THR A 273     -29.413   6.435  31.274  1.00 97.40           H  
ATOM   4302  O   THR A 273     -29.110   8.982  30.122  1.00 97.40           O  
ATOM   4303  CG2 THR A 273     -27.291   6.108  31.336  1.00 97.40           C  
ATOM   4304 HG21 THR A 273     -27.350   5.028  31.205  1.00 97.40           H  
ATOM   4305 HG22 THR A 273     -26.440   6.348  31.974  1.00 97.40           H  
ATOM   4306 HG23 THR A 273     -27.146   6.566  30.357  1.00 97.40           H  
ATOM   4307  OG1 THR A 273     -28.776   5.847  33.117  1.00 97.40           O  
ATOM   4308  HG1 THR A 273     -27.987   5.881  33.663  1.00 97.40           H  
ATOM   4309  N   THR A 274     -27.070   9.496  30.888  1.00 96.57           N  
ATOM   4310  H   THR A 274     -26.413   9.373  31.646  1.00 96.57           H  
ATOM   4311  CA  THR A 274     -26.584  10.173  29.682  1.00 96.57           C  
ATOM   4312  HA  THR A 274     -27.347  10.130  28.905  1.00 96.57           H  
ATOM   4313  C   THR A 274     -25.340   9.468  29.169  1.00 96.57           C  
ATOM   4314  CB  THR A 274     -26.284  11.652  29.950  1.00 96.57           C  
ATOM   4315  HB  THR A 274     -25.489  11.738  30.690  1.00 96.57           H  
ATOM   4316  O   THR A 274     -24.381   9.257  29.908  1.00 96.57           O  
ATOM   4317  CG2 THR A 274     -25.880  12.409  28.683  1.00 96.57           C  
ATOM   4318 HG21 THR A 274     -24.934  12.027  28.298  1.00 96.57           H  
ATOM   4319 HG22 THR A 274     -26.653  12.304  27.922  1.00 96.57           H  
ATOM   4320 HG23 THR A 274     -25.756  13.465  28.922  1.00 96.57           H  
ATOM   4321  OG1 THR A 274     -27.445  12.276  30.448  1.00 96.57           O  
ATOM   4322  HG1 THR A 274     -27.591  11.915  31.326  1.00 96.57           H  
ATOM   4323  N   SER A 275     -25.333   9.140  27.883  1.00 95.68           N  
ATOM   4324  H   SER A 275     -26.162   9.320  27.335  1.00 95.68           H  
ATOM   4325  CA  SER A 275     -24.190   8.560  27.198  1.00 95.68           C  
ATOM   4326  HA  SER A 275     -23.334   8.611  27.872  1.00 95.68           H  
ATOM   4327  C   SER A 275     -23.835   9.359  25.960  1.00 95.68           C  
ATOM   4328  CB  SER A 275     -24.455   7.092  26.890  1.00 95.68           C  
ATOM   4329  HB2 SER A 275     -25.318   6.995  26.231  1.00 95.68           H  
ATOM   4330  HB3 SER A 275     -24.657   6.597  27.839  1.00 95.68           H  
ATOM   4331  O   SER A 275     -24.714   9.797  25.217  1.00 95.68           O  
ATOM   4332  OG  SER A 275     -23.328   6.476  26.308  1.00 95.68           O  
ATOM   4333  HG  SER A 275     -22.553   6.785  26.783  1.00 95.68           H  
ATOM   4334  N   LYS A 276     -22.534   9.568  25.772  1.00 94.52           N  
ATOM   4335  H   LYS A 276     -21.890   9.121  26.409  1.00 94.52           H  
ATOM   4336  CA  LYS A 276     -21.956  10.324  24.664  1.00 94.52           C  
ATOM   4337  HA  LYS A 276     -22.739  10.627  23.969  1.00 94.52           H  
ATOM   4338  C   LYS A 276     -20.999   9.405  23.920  1.00 94.52           C  
ATOM   4339  CB  LYS A 276     -21.238  11.582  25.192  1.00 94.52           C  
ATOM   4340  HB2 LYS A 276     -20.384  11.283  25.800  1.00 94.52           H  
ATOM   4341  HB3 LYS A 276     -20.863  12.147  24.338  1.00 94.52           H  
ATOM   4342  O   LYS A 276     -20.125   8.811  24.545  1.00 94.52           O  
ATOM   4343  CG  LYS A 276     -22.152  12.489  26.035  1.00 94.52           C  
ATOM   4344  HG2 LYS A 276     -23.063  12.690  25.470  1.00 94.52           H  
ATOM   4345  HG3 LYS A 276     -22.429  11.972  26.954  1.00 94.52           H  
ATOM   4346  CD  LYS A 276     -21.471  13.815  26.408  1.00 94.52           C  
ATOM   4347  HD2 LYS A 276     -20.585  13.600  27.005  1.00 94.52           H  
ATOM   4348  HD3 LYS A 276     -21.169  14.331  25.497  1.00 94.52           H  
ATOM   4349  CE  LYS A 276     -22.434  14.709  27.208  1.00 94.52           C  
ATOM   4350  HE2 LYS A 276     -23.292  14.944  26.578  1.00 94.52           H  
ATOM   4351  HE3 LYS A 276     -22.802  14.146  28.066  1.00 94.52           H  
ATOM   4352  NZ  LYS A 276     -21.784  15.965  27.669  1.00 94.52           N  
ATOM   4353  HZ1 LYS A 276     -21.443  16.501  26.884  1.00 94.52           H  
ATOM   4354  HZ2 LYS A 276     -22.444  16.541  28.173  1.00 94.52           H  
ATOM   4355  HZ3 LYS A 276     -21.008  15.770  28.285  1.00 94.52           H  
ATOM   4356  N   MET A 277     -21.165   9.293  22.610  1.00 94.13           N  
ATOM   4357  H   MET A 277     -21.967   9.745  22.194  1.00 94.13           H  
ATOM   4358  CA  MET A 277     -20.295   8.553  21.702  1.00 94.13           C  
ATOM   4359  HA  MET A 277     -19.465   8.110  22.252  1.00 94.13           H  
ATOM   4360  C   MET A 277     -19.748   9.545  20.683  1.00 94.13           C  
ATOM   4361  CB  MET A 277     -21.054   7.429  20.979  1.00 94.13           C  
ATOM   4362  HB2 MET A 277     -20.345   6.913  20.332  1.00 94.13           H  
ATOM   4363  HB3 MET A 277     -21.828   7.860  20.345  1.00 94.13           H  
ATOM   4364  O   MET A 277     -20.503  10.068  19.872  1.00 94.13           O  
ATOM   4365  CG  MET A 277     -21.706   6.387  21.888  1.00 94.13           C  
ATOM   4366  HG2 MET A 277     -21.919   5.518  21.266  1.00 94.13           H  
ATOM   4367  HG3 MET A 277     -20.987   6.093  22.653  1.00 94.13           H  
ATOM   4368  SD  MET A 277     -23.269   6.888  22.666  1.00 94.13           S  
ATOM   4369  CE  MET A 277     -23.663   5.380  23.570  1.00 94.13           C  
ATOM   4370  HE1 MET A 277     -24.587   5.525  24.128  1.00 94.13           H  
ATOM   4371  HE2 MET A 277     -22.847   5.175  24.264  1.00 94.13           H  
ATOM   4372  HE3 MET A 277     -23.783   4.550  22.875  1.00 94.13           H  
ATOM   4373  N   MET A 278     -18.455   9.829  20.739  1.00 91.78           N  
ATOM   4374  H   MET A 278     -17.877   9.299  21.376  1.00 91.78           H  
ATOM   4375  CA  MET A 278     -17.781  10.762  19.839  1.00 91.78           C  
ATOM   4376  HA  MET A 278     -18.512  11.314  19.249  1.00 91.78           H  
ATOM   4377  C   MET A 278     -16.892   9.976  18.889  1.00 91.78           C  
ATOM   4378  CB  MET A 278     -16.963  11.775  20.646  1.00 91.78           C  
ATOM   4379  HB2 MET A 278     -16.368  12.385  19.967  1.00 91.78           H  
ATOM   4380  HB3 MET A 278     -16.289  11.243  21.316  1.00 91.78           H  
ATOM   4381  O   MET A 278     -16.102   9.149  19.346  1.00 91.78           O  
ATOM   4382  CG  MET A 278     -17.874  12.695  21.461  1.00 91.78           C  
ATOM   4383  HG2 MET A 278     -18.484  13.259  20.756  1.00 91.78           H  
ATOM   4384  HG3 MET A 278     -18.540  12.094  22.080  1.00 91.78           H  
ATOM   4385  SD  MET A 278     -17.026  13.885  22.536  1.00 91.78           S  
ATOM   4386  CE  MET A 278     -16.344  12.792  23.809  1.00 91.78           C  
ATOM   4387  HE1 MET A 278     -16.032  13.389  24.666  1.00 91.78           H  
ATOM   4388  HE2 MET A 278     -17.093  12.064  24.120  1.00 91.78           H  
ATOM   4389  HE3 MET A 278     -15.472  12.277  23.406  1.00 91.78           H  
ATOM   4390  N   VAL A 279     -17.021  10.232  17.589  1.00 89.99           N  
ATOM   4391  H   VAL A 279     -17.707  10.913  17.294  1.00 89.99           H  
ATOM   4392  CA  VAL A 279     -16.260   9.558  16.538  1.00 89.99           C  
ATOM   4393  HA  VAL A 279     -15.398   9.089  17.013  1.00 89.99           H  
ATOM   4394  C   VAL A 279     -15.786  10.555  15.490  1.00 89.99           C  
ATOM   4395  CB  VAL A 279     -17.062   8.437  15.850  1.00 89.99           C  
ATOM   4396  HB  VAL A 279     -17.801   8.862  15.171  1.00 89.99           H  
ATOM   4397  O   VAL A 279     -16.613  11.260  14.929  1.00 89.99           O  
ATOM   4398  CG1 VAL A 279     -16.111   7.544  15.044  1.00 89.99           C  
ATOM   4399 HG11 VAL A 279     -16.657   6.701  14.620  1.00 89.99           H  
ATOM   4400 HG12 VAL A 279     -15.318   7.163  15.687  1.00 89.99           H  
ATOM   4401 HG13 VAL A 279     -15.667   8.106  14.222  1.00 89.99           H  
ATOM   4402  CG2 VAL A 279     -17.805   7.562  16.863  1.00 89.99           C  
ATOM   4403 HG21 VAL A 279     -18.084   6.615  16.400  1.00 89.99           H  
ATOM   4404 HG22 VAL A 279     -18.704   8.079  17.199  1.00 89.99           H  
ATOM   4405 HG23 VAL A 279     -17.170   7.384  17.731  1.00 89.99           H  
ATOM   4406  N   SER A 280     -14.498  10.582  15.159  1.00 89.37           N  
ATOM   4407  H   SER A 280     -13.843  10.042  15.708  1.00 89.37           H  
ATOM   4408  CA  SER A 280     -13.976  11.301  13.993  1.00 89.37           C  
ATOM   4409  HA  SER A 280     -14.332  12.331  14.019  1.00 89.37           H  
ATOM   4410  C   SER A 280     -14.465  10.580  12.728  1.00 89.37           C  
ATOM   4411  CB  SER A 280     -12.445  11.371  14.018  1.00 89.37           C  
ATOM   4412  HB2 SER A 280     -12.107  12.114  13.296  1.00 89.37           H  
ATOM   4413  HB3 SER A 280     -12.024  10.404  13.746  1.00 89.37           H  
ATOM   4414  O   SER A 280     -14.017   9.452  12.480  1.00 89.37           O  
ATOM   4415  OG  SER A 280     -11.973  11.716  15.304  1.00 89.37           O  
ATOM   4416  HG  SER A 280     -12.461  12.478  15.626  1.00 89.37           H  
ATOM   4417  N   PRO A 281     -15.401  11.151  11.942  1.00 90.68           N  
ATOM   4418  CA  PRO A 281     -16.148  10.400  10.929  1.00 90.68           C  
ATOM   4419  HA  PRO A 281     -16.799   9.697  11.450  1.00 90.68           H  
ATOM   4420  C   PRO A 281     -15.268   9.609   9.943  1.00 90.68           C  
ATOM   4421  CB  PRO A 281     -17.025  11.449  10.234  1.00 90.68           C  
ATOM   4422  HB2 PRO A 281     -17.964  11.018   9.886  1.00 90.68           H  
ATOM   4423  HB3 PRO A 281     -16.485  11.921   9.413  1.00 90.68           H  
ATOM   4424  O   PRO A 281     -15.506   8.426   9.698  1.00 90.68           O  
ATOM   4425  CG  PRO A 281     -17.283  12.478  11.331  1.00 90.68           C  
ATOM   4426  HG2 PRO A 281     -17.528  13.458  10.921  1.00 90.68           H  
ATOM   4427  HG3 PRO A 281     -18.074  12.126  11.993  1.00 90.68           H  
ATOM   4428  CD  PRO A 281     -15.957  12.498  12.077  1.00 90.68           C  
ATOM   4429  HD2 PRO A 281     -15.292  13.223  11.607  1.00 90.68           H  
ATOM   4430  HD3 PRO A 281     -16.128  12.792  13.113  1.00 90.68           H  
ATOM   4431  N   ARG A 282     -14.200  10.218   9.434  1.00 87.95           N  
ATOM   4432  H   ARG A 282     -14.091  11.192   9.680  1.00 87.95           H  
ATOM   4433  CA  ARG A 282     -13.217   9.675   8.484  1.00 87.95           C  
ATOM   4434  HA  ARG A 282     -13.622   8.759   8.054  1.00 87.95           H  
ATOM   4435  C   ARG A 282     -11.894   9.277   9.149  1.00 87.95           C  
ATOM   4436  CB  ARG A 282     -12.991  10.684   7.342  1.00 87.95           C  
ATOM   4437  HB2 ARG A 282     -12.532  11.579   7.761  1.00 87.95           H  
ATOM   4438  HB3 ARG A 282     -12.292  10.265   6.619  1.00 87.95           H  
ATOM   4439  O   ARG A 282     -10.909   9.052   8.451  1.00 87.95           O  
ATOM   4440  CG  ARG A 282     -14.287  11.052   6.596  1.00 87.95           C  
ATOM   4441  HG2 ARG A 282     -15.055  11.380   7.296  1.00 87.95           H  
ATOM   4442  HG3 ARG A 282     -14.656  10.176   6.063  1.00 87.95           H  
ATOM   4443  CD  ARG A 282     -14.051  12.186   5.599  1.00 87.95           C  
ATOM   4444  HD2 ARG A 282     -14.970  12.345   5.035  1.00 87.95           H  
ATOM   4445  HD3 ARG A 282     -13.260  11.900   4.907  1.00 87.95           H  
ATOM   4446  NE  ARG A 282     -13.680  13.435   6.286  1.00 87.95           N  
ATOM   4447  HE  ARG A 282     -13.506  13.428   7.281  1.00 87.95           H  
ATOM   4448  NH1 ARG A 282     -13.547  14.776   4.441  1.00 87.95           N  
ATOM   4449 HH11 ARG A 282     -13.652  13.973   3.838  1.00 87.95           H  
ATOM   4450 HH12 ARG A 282     -13.006  15.559   4.104  1.00 87.95           H  
ATOM   4451  NH2 ARG A 282     -12.988  15.595   6.380  1.00 87.95           N  
ATOM   4452 HH21 ARG A 282     -12.780  15.438   7.356  1.00 87.95           H  
ATOM   4453 HH22 ARG A 282     -12.563  16.345   5.854  1.00 87.95           H  
ATOM   4454  CZ  ARG A 282     -13.415  14.582   5.708  1.00 87.95           C  
ATOM   4455  N   LEU A 283     -11.876   9.140  10.481  1.00 83.92           N  
ATOM   4456  H   LEU A 283     -12.752   9.319  10.950  1.00 83.92           H  
ATOM   4457  CA  LEU A 283     -10.749   8.741  11.350  1.00 83.92           C  
ATOM   4458  HA  LEU A 283     -11.187   8.482  12.314  1.00 83.92           H  
ATOM   4459  C   LEU A 283      -9.705   9.821  11.668  1.00 83.92           C  
ATOM   4460  CB  LEU A 283     -10.046   7.475  10.812  1.00 83.92           C  
ATOM   4461  HB2 LEU A 283      -9.463   7.737   9.929  1.00 83.92           H  
ATOM   4462  HB3 LEU A 283      -9.328   7.139  11.561  1.00 83.92           H  
ATOM   4463  O   LEU A 283      -9.006   9.698  12.674  1.00 83.92           O  
ATOM   4464  CG  LEU A 283     -10.980   6.305  10.465  1.00 83.92           C  
ATOM   4465  HG  LEU A 283     -11.770   6.619   9.784  1.00 83.92           H  
ATOM   4466  CD1 LEU A 283     -10.187   5.206   9.757  1.00 83.92           C  
ATOM   4467 HD11 LEU A 283     -10.842   4.356   9.566  1.00 83.92           H  
ATOM   4468 HD12 LEU A 283      -9.343   4.896  10.374  1.00 83.92           H  
ATOM   4469 HD13 LEU A 283      -9.822   5.590   8.804  1.00 83.92           H  
ATOM   4470  CD2 LEU A 283     -11.618   5.775  11.744  1.00 83.92           C  
ATOM   4471 HD21 LEU A 283     -12.169   4.856  11.540  1.00 83.92           H  
ATOM   4472 HD22 LEU A 283     -12.323   6.513  12.128  1.00 83.92           H  
ATOM   4473 HD23 LEU A 283     -10.861   5.608  12.510  1.00 83.92           H  
ATOM   4474  N   TYR A 284      -9.584  10.851  10.833  1.00 81.35           N  
ATOM   4475  H   TYR A 284     -10.161  10.866  10.004  1.00 81.35           H  
ATOM   4476  CA  TYR A 284      -8.589  11.925  10.973  1.00 81.35           C  
ATOM   4477  HA  TYR A 284      -7.996  11.760  11.872  1.00 81.35           H  
ATOM   4478  C   TYR A 284      -9.208  13.321  11.140  1.00 81.35           C  
ATOM   4479  CB  TYR A 284      -7.634  11.868   9.775  1.00 81.35           C  
ATOM   4480  HB2 TYR A 284      -6.894  12.662   9.872  1.00 81.35           H  
ATOM   4481  HB3 TYR A 284      -7.088  10.925   9.807  1.00 81.35           H  
ATOM   4482  O   TYR A 284      -8.480  14.302  11.256  1.00 81.35           O  
ATOM   4483  CG  TYR A 284      -8.311  12.010   8.424  1.00 81.35           C  
ATOM   4484  CD1 TYR A 284      -8.640  10.868   7.672  1.00 81.35           C  
ATOM   4485  HD1 TYR A 284      -8.462   9.888   8.090  1.00 81.35           H  
ATOM   4486  CD2 TYR A 284      -8.646  13.285   7.930  1.00 81.35           C  
ATOM   4487  HD2 TYR A 284      -8.420  14.167   8.511  1.00 81.35           H  
ATOM   4488  CE1 TYR A 284      -9.277  10.995   6.422  1.00 81.35           C  
ATOM   4489  HE1 TYR A 284      -9.570  10.121   5.859  1.00 81.35           H  
ATOM   4490  CE2 TYR A 284      -9.294  13.417   6.687  1.00 81.35           C  
ATOM   4491  HE2 TYR A 284      -9.563  14.396   6.319  1.00 81.35           H  
ATOM   4492  OH  TYR A 284     -10.238  12.401   4.724  1.00 81.35           O  
ATOM   4493  HH  TYR A 284     -10.434  13.321   4.532  1.00 81.35           H  
ATOM   4494  CZ  TYR A 284      -9.607  12.275   5.925  1.00 81.35           C  
ATOM   4495  N   ASP A 285     -10.537  13.418  11.150  1.00 80.74           N  
ATOM   4496  H   ASP A 285     -11.100  12.586  11.050  1.00 80.74           H  
ATOM   4497  CA  ASP A 285     -11.229  14.692  11.342  1.00 80.74           C  
ATOM   4498  HA  ASP A 285     -10.877  15.399  10.590  1.00 80.74           H  
ATOM   4499  C   ASP A 285     -10.937  15.275  12.730  1.00 80.74           C  
ATOM   4500  CB  ASP A 285     -12.737  14.510  11.150  1.00 80.74           C  
ATOM   4501  HB2 ASP A 285     -13.114  13.862  11.941  1.00 80.74           H  
ATOM   4502  HB3 ASP A 285     -13.234  15.476  11.240  1.00 80.74           H  
ATOM   4503  O   ASP A 285     -10.881  14.554  13.730  1.00 80.74           O  
ATOM   4504  CG  ASP A 285     -13.063  13.898   9.795  1.00 80.74           C  
ATOM   4505  OD1 ASP A 285     -12.675  14.446   8.748  1.00 80.74           O  
ATOM   4506  OD2 ASP A 285     -13.655  12.803   9.775  1.00 80.74           O  
ATOM   4507  N   ARG A 286     -10.776  16.596  12.791  1.00 78.72           N  
ATOM   4508  H   ARG A 286     -10.859  17.105  11.922  1.00 78.72           H  
ATOM   4509  CA  ARG A 286     -10.695  17.385  14.021  1.00 78.72           C  
ATOM   4510  HA  ARG A 286      -9.945  16.960  14.688  1.00 78.72           H  
ATOM   4511  C   ARG A 286     -12.024  17.361  14.755  1.00 78.72           C  
ATOM   4512  CB  ARG A 286     -10.366  18.843  13.679  1.00 78.72           C  
ATOM   4513  HB2 ARG A 286     -10.401  19.428  14.598  1.00 78.72           H  
ATOM   4514  HB3 ARG A 286     -11.126  19.236  13.004  1.00 78.72           H  
ATOM   4515  O   ARG A 286     -12.043  17.198  15.974  1.00 78.72           O  
ATOM   4516  CG  ARG A 286      -8.991  19.022  13.039  1.00 78.72           C  
ATOM   4517  HG2 ARG A 286      -8.909  18.423  12.131  1.00 78.72           H  
ATOM   4518  HG3 ARG A 286      -8.223  18.713  13.748  1.00 78.72           H  
ATOM   4519  CD  ARG A 286      -8.817  20.500  12.686  1.00 78.72           C  
ATOM   4520  HD2 ARG A 286      -9.087  21.105  13.551  1.00 78.72           H  
ATOM   4521  HD3 ARG A 286      -9.484  20.740  11.858  1.00 78.72           H  
ATOM   4522  NE  ARG A 286      -7.428  20.774  12.313  1.00 78.72           N  
ATOM   4523  HE  ARG A 286      -6.835  19.962  12.212  1.00 78.72           H  
ATOM   4524  NH1 ARG A 286      -7.509  23.063  12.181  1.00 78.72           N  
ATOM   4525 HH11 ARG A 286      -8.515  23.017  12.266  1.00 78.72           H  
ATOM   4526 HH12 ARG A 286      -7.037  23.947  12.055  1.00 78.72           H  
ATOM   4527  NH2 ARG A 286      -5.562  21.991  12.030  1.00 78.72           N  
ATOM   4528 HH21 ARG A 286      -5.075  21.111  12.124  1.00 78.72           H  
ATOM   4529 HH22 ARG A 286      -5.054  22.863  12.066  1.00 78.72           H  
ATOM   4530  CZ  ARG A 286      -6.848  21.944  12.167  1.00 78.72           C  
ATOM   4531  N   GLN A 287     -13.112  17.555  14.015  1.00 81.73           N  
ATOM   4532  H   GLN A 287     -13.005  17.744  13.028  1.00 81.73           H  
ATOM   4533  CA  GLN A 287     -14.455  17.580  14.559  1.00 81.73           C  
ATOM   4534  HA  GLN A 287     -14.400  17.936  15.587  1.00 81.73           H  
ATOM   4535  C   GLN A 287     -15.036  16.173  14.601  1.00 81.73           C  
ATOM   4536  CB  GLN A 287     -15.328  18.565  13.774  1.00 81.73           C  
ATOM   4537  HB2 GLN A 287     -16.355  18.508  14.133  1.00 81.73           H  
ATOM   4538  HB3 GLN A 287     -15.329  18.279  12.722  1.00 81.73           H  
ATOM   4539  O   GLN A 287     -15.013  15.412  13.631  1.00 81.73           O  
ATOM   4540  CG  GLN A 287     -14.805  20.011  13.922  1.00 81.73           C  
ATOM   4541  HG2 GLN A 287     -13.755  20.063  13.637  1.00 81.73           H  
ATOM   4542  HG3 GLN A 287     -15.345  20.681  13.253  1.00 81.73           H  
ATOM   4543  CD  GLN A 287     -14.967  20.542  15.340  1.00 81.73           C  
ATOM   4544  NE2 GLN A 287     -14.301  21.613  15.705  1.00 81.73           N  
ATOM   4545 HE21 GLN A 287     -14.561  21.954  16.619  1.00 81.73           H  
ATOM   4546 HE22 GLN A 287     -13.746  22.139  15.045  1.00 81.73           H  
ATOM   4547  OE1 GLN A 287     -15.702  20.004  16.153  1.00 81.73           O  
ATOM   4548  N   ASN A 288     -15.564  15.821  15.767  1.00 86.40           N  
ATOM   4549  H   ASN A 288     -15.629  16.522  16.491  1.00 86.40           H  
ATOM   4550  CA  ASN A 288     -16.160  14.518  15.984  1.00 86.40           C  
ATOM   4551  HA  ASN A 288     -15.687  13.795  15.319  1.00 86.40           H  
ATOM   4552  C   ASN A 288     -17.643  14.565  15.636  1.00 86.40           C  
ATOM   4553  CB  ASN A 288     -15.907  14.063  17.426  1.00 86.40           C  
ATOM   4554  HB2 ASN A 288     -16.280  14.823  18.113  1.00 86.40           H  
ATOM   4555  HB3 ASN A 288     -16.453  13.137  17.606  1.00 86.40           H  
ATOM   4556  O   ASN A 288     -18.384  15.428  16.103  1.00 86.40           O  
ATOM   4557  CG  ASN A 288     -14.437  13.796  17.691  1.00 86.40           C  
ATOM   4558  ND2 ASN A 288     -13.954  14.118  18.866  1.00 86.40           N  
ATOM   4559 HD21 ASN A 288     -12.951  14.028  18.940  1.00 86.40           H  
ATOM   4560 HD22 ASN A 288     -14.508  14.668  19.507  1.00 86.40           H  
ATOM   4561  OD1 ASN A 288     -13.708  13.267  16.870  1.00 86.40           O  
ATOM   4562  N   GLY A 289     -18.099  13.557  14.904  1.00 91.38           N  
ATOM   4563  H   GLY A 289     -17.438  12.854  14.608  1.00 91.38           H  
ATOM   4564  CA  GLY A 289     -19.496  13.184  14.930  1.00 91.38           C  
ATOM   4565  HA2 GLY A 289     -19.677  12.402  14.193  1.00 91.38           H  
ATOM   4566  HA3 GLY A 289     -20.104  14.051  14.672  1.00 91.38           H  
ATOM   4567  C   GLY A 289     -19.872  12.700  16.330  1.00 91.38           C  
ATOM   4568  O   GLY A 289     -19.144  11.934  16.961  1.00 91.38           O  
ATOM   4569  N   LEU A 290     -21.005  13.167  16.832  1.00 92.82           N  
ATOM   4570  H   LEU A 290     -21.551  13.788  16.252  1.00 92.82           H  
ATOM   4571  CA  LEU A 290     -21.525  12.832  18.148  1.00 92.82           C  
ATOM   4572  HA  LEU A 290     -20.792  12.234  18.688  1.00 92.82           H  
ATOM   4573  C   LEU A 290     -22.792  12.000  17.969  1.00 92.82           C  
ATOM   4574  CB  LEU A 290     -21.750  14.140  18.931  1.00 92.82           C  
ATOM   4575  HB2 LEU A 290     -20.796  14.660  19.025  1.00 92.82           H  
ATOM   4576  HB3 LEU A 290     -22.411  14.774  18.340  1.00 92.82           H  
ATOM   4577  O   LEU A 290     -23.663  12.347  17.175  1.00 92.82           O  
ATOM   4578  CG  LEU A 290     -22.370  13.978  20.332  1.00 92.82           C  
ATOM   4579  HG  LEU A 290     -23.305  13.423  20.251  1.00 92.82           H  
ATOM   4580  CD1 LEU A 290     -21.459  13.255  21.327  1.00 92.82           C  
ATOM   4581 HD11 LEU A 290     -21.982  13.136  22.276  1.00 92.82           H  
ATOM   4582 HD12 LEU A 290     -21.201  12.267  20.946  1.00 92.82           H  
ATOM   4583 HD13 LEU A 290     -20.551  13.838  21.480  1.00 92.82           H  
ATOM   4584  CD2 LEU A 290     -22.688  15.352  20.922  1.00 92.82           C  
ATOM   4585 HD21 LEU A 290     -21.775  15.939  21.019  1.00 92.82           H  
ATOM   4586 HD22 LEU A 290     -23.370  15.882  20.258  1.00 92.82           H  
ATOM   4587 HD23 LEU A 290     -23.164  15.244  21.897  1.00 92.82           H  
ATOM   4588  N   VAL A 291     -22.921  10.922  18.733  1.00 95.61           N  
ATOM   4589  H   VAL A 291     -22.120  10.644  19.282  1.00 95.61           H  
ATOM   4590  CA  VAL A 291     -24.209  10.314  19.067  1.00 95.61           C  
ATOM   4591  HA  VAL A 291     -25.005  10.872  18.574  1.00 95.61           H  
ATOM   4592  C   VAL A 291     -24.388  10.455  20.562  1.00 95.61           C  
ATOM   4593  CB  VAL A 291     -24.337   8.851  18.617  1.00 95.61           C  
ATOM   4594  HB  VAL A 291     -23.503   8.274  19.016  1.00 95.61           H  
ATOM   4595  O   VAL A 291     -23.529  10.068  21.351  1.00 95.61           O  
ATOM   4596  CG1 VAL A 291     -25.652   8.218  19.102  1.00 95.61           C  
ATOM   4597 HG11 VAL A 291     -25.792   7.241  18.638  1.00 95.61           H  
ATOM   4598 HG12 VAL A 291     -26.494   8.856  18.834  1.00 95.61           H  
ATOM   4599 HG13 VAL A 291     -25.627   8.086  20.183  1.00 95.61           H  
ATOM   4600  CG2 VAL A 291     -24.311   8.758  17.091  1.00 95.61           C  
ATOM   4601 HG21 VAL A 291     -23.469   9.324  16.695  1.00 95.61           H  
ATOM   4602 HG22 VAL A 291     -25.233   9.165  16.674  1.00 95.61           H  
ATOM   4603 HG23 VAL A 291     -24.225   7.717  16.778  1.00 95.61           H  
ATOM   4604  N   LEU A 292     -25.512  11.025  20.954  1.00 94.30           N  
ATOM   4605  H   LEU A 292     -26.178  11.308  20.249  1.00 94.30           H  
ATOM   4606  CA  LEU A 292     -25.869  11.209  22.340  1.00 94.30           C  
ATOM   4607  HA  LEU A 292     -25.091  10.777  22.970  1.00 94.30           H  
ATOM   4608  C   LEU A 292     -27.163  10.484  22.632  1.00 94.30           C  
ATOM   4609  CB  LEU A 292     -25.935  12.701  22.638  1.00 94.30           C  
ATOM   4610  HB2 LEU A 292     -24.993  13.138  22.306  1.00 94.30           H  
ATOM   4611  HB3 LEU A 292     -26.739  13.169  22.071  1.00 94.30           H  
ATOM   4612  O   LEU A 292     -28.123  10.578  21.877  1.00 94.30           O  
ATOM   4613  CG  LEU A 292     -26.124  12.942  24.142  1.00 94.30           C  
ATOM   4614  HG  LEU A 292     -25.706  12.119  24.721  1.00 94.30           H  
ATOM   4615  CD1 LEU A 292     -25.334  14.183  24.498  1.00 94.30           C  
ATOM   4616 HD11 LEU A 292     -24.274  14.029  24.295  1.00 94.30           H  
ATOM   4617 HD12 LEU A 292     -25.665  14.998  23.856  1.00 94.30           H  
ATOM   4618 HD13 LEU A 292     -25.478  14.411  25.554  1.00 94.30           H  
ATOM   4619  CD2 LEU A 292     -27.596  13.119  24.531  1.00 94.30           C  
ATOM   4620 HD21 LEU A 292     -28.016  13.964  23.986  1.00 94.30           H  
ATOM   4621 HD22 LEU A 292     -28.182  12.229  24.301  1.00 94.30           H  
ATOM   4622 HD23 LEU A 292     -27.661  13.306  25.603  1.00 94.30           H  
ATOM   4623  N   SER A 293     -27.190   9.799  23.763  1.00 96.29           N  
ATOM   4624  H   SER A 293     -26.350   9.800  24.325  1.00 96.29           H  
ATOM   4625  CA  SER A 293     -28.315   9.011  24.234  1.00 96.29           C  
ATOM   4626  HA  SER A 293     -29.204   9.199  23.632  1.00 96.29           H  
ATOM   4627  C   SER A 293     -28.602   9.378  25.685  1.00 96.29           C  
ATOM   4628  CB  SER A 293     -27.920   7.544  24.073  1.00 96.29           C  
ATOM   4629  HB2 SER A 293     -27.913   7.291  23.013  1.00 96.29           H  
ATOM   4630  HB3 SER A 293     -26.915   7.396  24.468  1.00 96.29           H  
ATOM   4631  O   SER A 293     -27.771   9.126  26.553  1.00 96.29           O  
ATOM   4632  OG  SER A 293     -28.795   6.683  24.756  1.00 96.29           O  
ATOM   4633  HG  SER A 293     -28.730   6.870  25.695  1.00 96.29           H  
ATOM   4634  N   ARG A 294     -29.778   9.937  25.966  1.00 96.69           N  
ATOM   4635  H   ARG A 294     -30.407  10.117  25.196  1.00 96.69           H  
ATOM   4636  CA  ARG A 294     -30.252  10.262  27.314  1.00 96.69           C  
ATOM   4637  HA  ARG A 294     -29.508   9.919  28.033  1.00 96.69           H  
ATOM   4638  C   ARG A 294     -31.548   9.517  27.608  1.00 96.69           C  
ATOM   4639  CB  ARG A 294     -30.365  11.788  27.473  1.00 96.69           C  
ATOM   4640  HB2 ARG A 294     -29.396  12.223  27.229  1.00 96.69           H  
ATOM   4641  HB3 ARG A 294     -31.099  12.172  26.765  1.00 96.69           H  
ATOM   4642  O   ARG A 294     -32.488   9.581  26.818  1.00 96.69           O  
ATOM   4643  CG  ARG A 294     -30.754  12.229  28.895  1.00 96.69           C  
ATOM   4644  HG2 ARG A 294     -31.790  11.954  29.093  1.00 96.69           H  
ATOM   4645  HG3 ARG A 294     -30.109  11.733  29.621  1.00 96.69           H  
ATOM   4646  CD  ARG A 294     -30.587  13.750  29.034  1.00 96.69           C  
ATOM   4647  HD2 ARG A 294     -31.167  14.244  28.254  1.00 96.69           H  
ATOM   4648  HD3 ARG A 294     -29.532  13.988  28.896  1.00 96.69           H  
ATOM   4649  NE  ARG A 294     -31.014  14.254  30.353  1.00 96.69           N  
ATOM   4650  HE  ARG A 294     -31.298  13.568  31.038  1.00 96.69           H  
ATOM   4651  NH1 ARG A 294     -30.540  16.488  30.003  1.00 96.69           N  
ATOM   4652 HH11 ARG A 294     -30.066  16.284  29.135  1.00 96.69           H  
ATOM   4653 HH12 ARG A 294     -30.426  17.422  30.370  1.00 96.69           H  
ATOM   4654  NH2 ARG A 294     -31.394  15.839  31.952  1.00 96.69           N  
ATOM   4655 HH21 ARG A 294     -31.362  16.807  32.237  1.00 96.69           H  
ATOM   4656 HH22 ARG A 294     -31.748  15.145  32.594  1.00 96.69           H  
ATOM   4657  CZ  ARG A 294     -30.981  15.518  30.757  1.00 96.69           C  
ATOM   4658  N   MET A 295     -31.593   8.832  28.743  1.00 96.80           N  
ATOM   4659  H   MET A 295     -30.769   8.838  29.327  1.00 96.80           H  
ATOM   4660  CA  MET A 295     -32.784   8.211  29.315  1.00 96.80           C  
ATOM   4661  HA  MET A 295     -33.638   8.365  28.655  1.00 96.80           H  
ATOM   4662  C   MET A 295     -33.070   8.892  30.651  1.00 96.80           C  
ATOM   4663  CB  MET A 295     -32.553   6.698  29.478  1.00 96.80           C  
ATOM   4664  HB2 MET A 295     -31.734   6.532  30.179  1.00 96.80           H  
ATOM   4665  HB3 MET A 295     -32.269   6.269  28.517  1.00 96.80           H  
ATOM   4666  O   MET A 295     -32.181   8.987  31.488  1.00 96.80           O  
ATOM   4667  CG  MET A 295     -33.801   5.977  30.001  1.00 96.80           C  
ATOM   4668  HG2 MET A 295     -34.074   6.411  30.962  1.00 96.80           H  
ATOM   4669  HG3 MET A 295     -33.555   4.928  30.170  1.00 96.80           H  
ATOM   4670  SD  MET A 295     -35.252   6.062  28.914  1.00 96.80           S  
ATOM   4671  CE  MET A 295     -34.798   4.808  27.691  1.00 96.80           C  
ATOM   4672  HE1 MET A 295     -33.796   5.005  27.312  1.00 96.80           H  
ATOM   4673  HE2 MET A 295     -35.513   4.814  26.869  1.00 96.80           H  
ATOM   4674  HE3 MET A 295     -34.820   3.828  28.169  1.00 96.80           H  
ATOM   4675  N   ASN A 296     -34.282   9.404  30.828  1.00 95.86           N  
ATOM   4676  H   ASN A 296     -34.959   9.315  30.083  1.00 95.86           H  
ATOM   4677  CA  ASN A 296     -34.746  10.074  32.035  1.00 95.86           C  
ATOM   4678  HA  ASN A 296     -33.988   9.999  32.814  1.00 95.86           H  
ATOM   4679  C   ASN A 296     -36.007   9.369  32.540  1.00 95.86           C  
ATOM   4680  CB  ASN A 296     -34.984  11.567  31.731  1.00 95.86           C  
ATOM   4681  HB2 ASN A 296     -35.741  11.657  30.952  1.00 95.86           H  
ATOM   4682  HB3 ASN A 296     -34.055  12.008  31.369  1.00 95.86           H  
ATOM   4683  O   ASN A 296     -36.975   9.207  31.796  1.00 95.86           O  
ATOM   4684  CG  ASN A 296     -35.452  12.362  32.943  1.00 95.86           C  
ATOM   4685  ND2 ASN A 296     -35.672  13.646  32.796  1.00 95.86           N  
ATOM   4686 HD21 ASN A 296     -36.038  14.101  33.621  1.00 95.86           H  
ATOM   4687 HD22 ASN A 296     -35.618  14.101  31.896  1.00 95.86           H  
ATOM   4688  OD1 ASN A 296     -35.600  11.867  34.042  1.00 95.86           O  
ATOM   4689  N   LEU A 297     -35.978   8.969  33.803  1.00 96.62           N  
ATOM   4690  H   LEU A 297     -35.140   9.155  34.336  1.00 96.62           H  
ATOM   4691  CA  LEU A 297     -37.089   8.391  34.530  1.00 96.62           C  
ATOM   4692  HA  LEU A 297     -37.965   8.383  33.882  1.00 96.62           H  
ATOM   4693  C   LEU A 297     -37.382   9.274  35.750  1.00 96.62           C  
ATOM   4694  CB  LEU A 297     -36.703   6.945  34.891  1.00 96.62           C  
ATOM   4695  HB2 LEU A 297     -35.980   6.968  35.707  1.00 96.62           H  
ATOM   4696  HB3 LEU A 297     -36.221   6.472  34.036  1.00 96.62           H  
ATOM   4697  O   LEU A 297     -36.523   9.435  36.611  1.00 96.62           O  
ATOM   4698  CG  LEU A 297     -37.905   6.091  35.302  1.00 96.62           C  
ATOM   4699  HG  LEU A 297     -38.460   6.616  36.079  1.00 96.62           H  
ATOM   4700  CD1 LEU A 297     -38.816   5.805  34.109  1.00 96.62           C  
ATOM   4701 HD11 LEU A 297     -38.224   5.377  33.300  1.00 96.62           H  
ATOM   4702 HD12 LEU A 297     -39.299   6.721  33.767  1.00 96.62           H  
ATOM   4703 HD13 LEU A 297     -39.591   5.095  34.398  1.00 96.62           H  
ATOM   4704  CD2 LEU A 297     -37.452   4.745  35.852  1.00 96.62           C  
ATOM   4705 HD21 LEU A 297     -38.314   4.211  36.251  1.00 96.62           H  
ATOM   4706 HD22 LEU A 297     -36.734   4.898  36.658  1.00 96.62           H  
ATOM   4707 HD23 LEU A 297     -36.994   4.145  35.065  1.00 96.62           H  
ATOM   4708  N   THR A 298     -38.575   9.862  35.837  1.00 96.84           N  
ATOM   4709  H   THR A 298     -39.223   9.735  35.073  1.00 96.84           H  
ATOM   4710  CA  THR A 298     -38.957  10.781  36.931  1.00 96.84           C  
ATOM   4711  HA  THR A 298     -38.177  10.804  37.692  1.00 96.84           H  
ATOM   4712  C   THR A 298     -40.239  10.304  37.600  1.00 96.84           C  
ATOM   4713  CB  THR A 298     -39.149  12.216  36.414  1.00 96.84           C  
ATOM   4714  HB  THR A 298     -40.064  12.259  35.822  1.00 96.84           H  
ATOM   4715  O   THR A 298     -41.208  10.001  36.906  1.00 96.84           O  
ATOM   4716  CG2 THR A 298     -39.263  13.233  37.547  1.00 96.84           C  
ATOM   4717 HG21 THR A 298     -38.434  13.121  38.246  1.00 96.84           H  
ATOM   4718 HG22 THR A 298     -40.210  13.096  38.067  1.00 96.84           H  
ATOM   4719 HG23 THR A 298     -39.241  14.242  37.137  1.00 96.84           H  
ATOM   4720  OG1 THR A 298     -38.087  12.623  35.577  1.00 96.84           O  
ATOM   4721  HG1 THR A 298     -37.317  12.078  35.754  1.00 96.84           H  
ATOM   4722  N   LEU A 299     -40.269  10.213  38.930  1.00 96.05           N  
ATOM   4723  H   LEU A 299     -39.460  10.489  39.469  1.00 96.05           H  
ATOM   4724  CA  LEU A 299     -41.455   9.773  39.664  1.00 96.05           C  
ATOM   4725  HA  LEU A 299     -41.783   8.824  39.241  1.00 96.05           H  
ATOM   4726  C   LEU A 299     -42.583  10.800  39.504  1.00 96.05           C  
ATOM   4727  CB  LEU A 299     -41.085   9.548  41.141  1.00 96.05           C  
ATOM   4728  HB2 LEU A 299     -40.257   8.841  41.196  1.00 96.05           H  
ATOM   4729  HB3 LEU A 299     -40.738  10.493  41.558  1.00 96.05           H  
ATOM   4730  O   LEU A 299     -42.426  11.968  39.841  1.00 96.05           O  
ATOM   4731  CG  LEU A 299     -42.243   9.024  42.011  1.00 96.05           C  
ATOM   4732  HG  LEU A 299     -43.095   9.699  41.936  1.00 96.05           H  
ATOM   4733  CD1 LEU A 299     -42.690   7.617  41.605  1.00 96.05           C  
ATOM   4734 HD11 LEU A 299     -43.073   7.612  40.585  1.00 96.05           H  
ATOM   4735 HD12 LEU A 299     -41.850   6.926  41.680  1.00 96.05           H  
ATOM   4736 HD13 LEU A 299     -43.484   7.281  42.272  1.00 96.05           H  
ATOM   4737  CD2 LEU A 299     -41.796   8.977  43.470  1.00 96.05           C  
ATOM   4738 HD21 LEU A 299     -41.509   9.976  43.798  1.00 96.05           H  
ATOM   4739 HD22 LEU A 299     -40.941   8.309  43.574  1.00 96.05           H  
ATOM   4740 HD23 LEU A 299     -42.612   8.623  44.099  1.00 96.05           H  
ATOM   4741  N   ALA A 300     -43.731  10.363  38.995  1.00 94.52           N  
ATOM   4742  H   ALA A 300     -43.799   9.395  38.718  1.00 94.52           H  
ATOM   4743  CA  ALA A 300     -44.906  11.214  38.826  1.00 94.52           C  
ATOM   4744  HA  ALA A 300     -44.621  12.263  38.904  1.00 94.52           H  
ATOM   4745  C   ALA A 300     -45.971  10.966  39.893  1.00 94.52           C  
ATOM   4746  CB  ALA A 300     -45.462  10.986  37.423  1.00 94.52           C  
ATOM   4747  HB1 ALA A 300     -46.359  11.589  37.279  1.00 94.52           H  
ATOM   4748  HB2 ALA A 300     -45.696   9.934  37.260  1.00 94.52           H  
ATOM   4749  HB3 ALA A 300     -44.697  11.317  36.720  1.00 94.52           H  
ATOM   4750  O   ALA A 300     -46.672  11.895  40.292  1.00 94.52           O  
ATOM   4751  N   LYS A 301     -46.124   9.715  40.340  1.00 92.82           N  
ATOM   4752  H   LYS A 301     -45.518   8.996  39.973  1.00 92.82           H  
ATOM   4753  CA  LYS A 301     -47.135   9.344  41.331  1.00 92.82           C  
ATOM   4754  HA  LYS A 301     -47.262  10.184  42.015  1.00 92.82           H  
ATOM   4755  C   LYS A 301     -46.697   8.132  42.146  1.00 92.82           C  
ATOM   4756  CB  LYS A 301     -48.467   9.083  40.604  1.00 92.82           C  
ATOM   4757  HB2 LYS A 301     -48.600   9.827  39.819  1.00 92.82           H  
ATOM   4758  HB3 LYS A 301     -48.441   8.097  40.141  1.00 92.82           H  
ATOM   4759  O   LYS A 301     -46.146   7.190  41.582  1.00 92.82           O  
ATOM   4760  CG  LYS A 301     -49.669   9.176  41.549  1.00 92.82           C  
ATOM   4761  HG2 LYS A 301     -49.569   8.443  42.349  1.00 92.82           H  
ATOM   4762  HG3 LYS A 301     -49.707  10.175  41.983  1.00 92.82           H  
ATOM   4763  CD  LYS A 301     -50.966   8.901  40.784  1.00 92.82           C  
ATOM   4764  HD2 LYS A 301     -50.937   7.876  40.414  1.00 92.82           H  
ATOM   4765  HD3 LYS A 301     -51.063   9.588  39.943  1.00 92.82           H  
ATOM   4766  CE  LYS A 301     -52.152   9.070  41.731  1.00 92.82           C  
ATOM   4767  HE2 LYS A 301     -52.322  10.127  41.938  1.00 92.82           H  
ATOM   4768  HE3 LYS A 301     -51.901   8.578  42.671  1.00 92.82           H  
ATOM   4769  NZ  LYS A 301     -53.366   8.423  41.194  1.00 92.82           N  
ATOM   4770  HZ1 LYS A 301     -53.804   8.901  40.419  1.00 92.82           H  
ATOM   4771  HZ2 LYS A 301     -53.127   7.473  40.948  1.00 92.82           H  
ATOM   4772  HZ3 LYS A 301     -53.991   8.221  41.961  1.00 92.82           H  
ATOM   4773  N   MET A 302     -47.012   8.142  43.437  1.00 90.79           N  
ATOM   4774  H   MET A 302     -47.432   8.976  43.821  1.00 90.79           H  
ATOM   4775  CA  MET A 302     -46.928   6.994  44.338  1.00 90.79           C  
ATOM   4776  HA  MET A 302     -46.778   6.080  43.764  1.00 90.79           H  
ATOM   4777  C   MET A 302     -48.248   6.890  45.107  1.00 90.79           C  
ATOM   4778  CB  MET A 302     -45.731   7.175  45.280  1.00 90.79           C  
ATOM   4779  HB2 MET A 302     -44.817   7.226  44.688  1.00 90.79           H  
ATOM   4780  HB3 MET A 302     -45.840   8.114  45.823  1.00 90.79           H  
ATOM   4781  O   MET A 302     -48.673   7.856  45.740  1.00 90.79           O  
ATOM   4782  CG  MET A 302     -45.596   6.036  46.294  1.00 90.79           C  
ATOM   4783  HG2 MET A 302     -45.409   5.102  45.765  1.00 90.79           H  
ATOM   4784  HG3 MET A 302     -46.522   5.940  46.860  1.00 90.79           H  
ATOM   4785  SD  MET A 302     -44.253   6.340  47.465  1.00 90.79           S  
ATOM   4786  CE  MET A 302     -44.473   4.943  48.586  1.00 90.79           C  
ATOM   4787  HE1 MET A 302     -44.511   4.018  48.011  1.00 90.79           H  
ATOM   4788  HE2 MET A 302     -43.635   4.908  49.282  1.00 90.79           H  
ATOM   4789  HE3 MET A 302     -45.399   5.066  49.148  1.00 90.79           H  
ATOM   4790  N   GLU A 303     -48.918   5.743  45.039  1.00 91.63           N  
ATOM   4791  H   GLU A 303     -48.531   4.983  44.498  1.00 91.63           H  
ATOM   4792  CA  GLU A 303     -50.183   5.501  45.741  1.00 91.63           C  
ATOM   4793  HA  GLU A 303     -50.172   6.072  46.669  1.00 91.63           H  
ATOM   4794  C   GLU A 303     -50.349   4.030  46.131  1.00 91.63           C  
ATOM   4795  CB  GLU A 303     -51.371   6.011  44.902  1.00 91.63           C  
ATOM   4796  HB2 GLU A 303     -52.273   5.930  45.509  1.00 91.63           H  
ATOM   4797  HB3 GLU A 303     -51.210   7.069  44.695  1.00 91.63           H  
ATOM   4798  O   GLU A 303     -49.613   3.168  45.662  1.00 91.63           O  
ATOM   4799  CG  GLU A 303     -51.608   5.280  43.567  1.00 91.63           C  
ATOM   4800  HG2 GLU A 303     -51.885   4.245  43.766  1.00 91.63           H  
ATOM   4801  HG3 GLU A 303     -50.684   5.287  42.988  1.00 91.63           H  
ATOM   4802  CD  GLU A 303     -52.717   5.955  42.744  1.00 91.63           C  
ATOM   4803  OE1 GLU A 303     -52.736   5.832  41.499  1.00 91.63           O  
ATOM   4804  OE2 GLU A 303     -53.517   6.754  43.291  1.00 91.63           O  
ATOM   4805  N   LYS A 304     -51.326   3.713  46.988  1.00 89.78           N  
ATOM   4806  H   LYS A 304     -51.949   4.443  47.300  1.00 89.78           H  
ATOM   4807  CA  LYS A 304     -51.651   2.312  47.292  1.00 89.78           C  
ATOM   4808  HA  LYS A 304     -50.726   1.792  47.542  1.00 89.78           H  
ATOM   4809  C   LYS A 304     -52.234   1.626  46.055  1.00 89.78           C  
ATOM   4810  CB  LYS A 304     -52.606   2.199  48.486  1.00 89.78           C  
ATOM   4811  HB2 LYS A 304     -53.471   2.843  48.329  1.00 89.78           H  
ATOM   4812  HB3 LYS A 304     -52.950   1.167  48.553  1.00 89.78           H  
ATOM   4813  O   LYS A 304     -53.105   2.181  45.386  1.00 89.78           O  
ATOM   4814  CG  LYS A 304     -51.906   2.565  49.802  1.00 89.78           C  
ATOM   4815  HG2 LYS A 304     -51.624   3.617  49.786  1.00 89.78           H  
ATOM   4816  HG3 LYS A 304     -51.006   1.959  49.907  1.00 89.78           H  
ATOM   4817  CD  LYS A 304     -52.824   2.298  51.000  1.00 89.78           C  
ATOM   4818  HD2 LYS A 304     -53.720   2.913  50.915  1.00 89.78           H  
ATOM   4819  HD3 LYS A 304     -53.105   1.245  51.003  1.00 89.78           H  
ATOM   4820  CE  LYS A 304     -52.070   2.637  52.289  1.00 89.78           C  
ATOM   4821  HE2 LYS A 304     -51.803   3.694  52.268  1.00 89.78           H  
ATOM   4822  HE3 LYS A 304     -51.141   2.068  52.301  1.00 89.78           H  
ATOM   4823  NZ  LYS A 304     -52.874   2.328  53.496  1.00 89.78           N  
ATOM   4824  HZ1 LYS A 304     -53.732   2.861  53.498  1.00 89.78           H  
ATOM   4825  HZ2 LYS A 304     -53.090   1.342  53.523  1.00 89.78           H  
ATOM   4826  HZ3 LYS A 304     -52.345   2.558  54.325  1.00 89.78           H  
ATOM   4827  N   THR A 305     -51.799   0.398  45.788  1.00 86.92           N  
ATOM   4828  H   THR A 305     -51.112  -0.006  46.408  1.00 86.92           H  
ATOM   4829  CA  THR A 305     -52.230  -0.387  44.623  1.00 86.92           C  
ATOM   4830  HA  THR A 305     -52.013   0.187  43.722  1.00 86.92           H  
ATOM   4831  C   THR A 305     -53.729  -0.663  44.697  1.00 86.92           C  
ATOM   4832  CB  THR A 305     -51.476  -1.722  44.522  1.00 86.92           C  
ATOM   4833  HB  THR A 305     -51.723  -2.356  45.373  1.00 86.92           H  
ATOM   4834  O   THR A 305     -54.194  -1.388  45.573  1.00 86.92           O  
ATOM   4835  CG2 THR A 305     -51.800  -2.468  43.227  1.00 86.92           C  
ATOM   4836 HG21 THR A 305     -51.143  -3.333  43.131  1.00 86.92           H  
ATOM   4837 HG22 THR A 305     -52.833  -2.814  43.240  1.00 86.92           H  
ATOM   4838 HG23 THR A 305     -51.644  -1.807  42.375  1.00 86.92           H  
ATOM   4839  OG1 THR A 305     -50.092  -1.499  44.519  1.00 86.92           O  
ATOM   4840  HG1 THR A 305     -49.843  -1.287  45.422  1.00 86.92           H  
ATOM   4841  N   SER A 306     -54.493  -0.102  43.759  1.00 86.00           N  
ATOM   4842  H   SER A 306     -54.054   0.549  43.123  1.00 86.00           H  
ATOM   4843  CA  SER A 306     -55.944  -0.323  43.660  1.00 86.00           C  
ATOM   4844  HA  SER A 306     -56.327  -0.638  44.631  1.00 86.00           H  
ATOM   4845  C   SER A 306     -56.312  -1.422  42.660  1.00 86.00           C  
ATOM   4846  CB  SER A 306     -56.646   0.990  43.303  1.00 86.00           C  
ATOM   4847  HB2 SER A 306     -57.721   0.815  43.261  1.00 86.00           H  
ATOM   4848  HB3 SER A 306     -56.442   1.732  44.074  1.00 86.00           H  
ATOM   4849  O   SER A 306     -57.284  -2.147  42.866  1.00 86.00           O  
ATOM   4850  OG  SER A 306     -56.205   1.479  42.047  1.00 86.00           O  
ATOM   4851  HG  SER A 306     -55.538   2.153  42.192  1.00 86.00           H  
ATOM   4852  N   LYS A 307     -55.534  -1.564  41.578  1.00 87.56           N  
ATOM   4853  H   LYS A 307     -54.767  -0.916  41.473  1.00 87.56           H  
ATOM   4854  CA  LYS A 307     -55.747  -2.545  40.506  1.00 87.56           C  
ATOM   4855  HA  LYS A 307     -56.490  -3.281  40.814  1.00 87.56           H  
ATOM   4856  C   LYS A 307     -54.441  -3.278  40.195  1.00 87.56           C  
ATOM   4857  CB  LYS A 307     -56.282  -1.847  39.247  1.00 87.56           C  
ATOM   4858  HB2 LYS A 307     -55.635  -1.008  38.990  1.00 87.56           H  
ATOM   4859  HB3 LYS A 307     -56.263  -2.560  38.423  1.00 87.56           H  
ATOM   4860  O   LYS A 307     -53.621  -2.741  39.453  1.00 87.56           O  
ATOM   4861  CG  LYS A 307     -57.719  -1.348  39.428  1.00 87.56           C  
ATOM   4862  HG2 LYS A 307     -57.749  -0.592  40.212  1.00 87.56           H  
ATOM   4863  HG3 LYS A 307     -58.361  -2.183  39.711  1.00 87.56           H  
ATOM   4864  CD  LYS A 307     -58.225  -0.737  38.120  1.00 87.56           C  
ATOM   4865  HD2 LYS A 307     -58.209  -1.496  37.338  1.00 87.56           H  
ATOM   4866  HD3 LYS A 307     -57.568   0.086  37.837  1.00 87.56           H  
ATOM   4867  CE  LYS A 307     -59.650  -0.219  38.318  1.00 87.56           C  
ATOM   4868  HE2 LYS A 307     -60.283  -1.053  38.621  1.00 87.56           H  
ATOM   4869  HE3 LYS A 307     -59.642   0.505  39.133  1.00 87.56           H  
ATOM   4870  NZ  LYS A 307     -60.171   0.406  37.078  1.00 87.56           N  
ATOM   4871  HZ1 LYS A 307     -60.182  -0.266  36.324  1.00 87.56           H  
ATOM   4872  HZ2 LYS A 307     -59.585   1.184  36.811  1.00 87.56           H  
ATOM   4873  HZ3 LYS A 307     -61.110   0.748  37.225  1.00 87.56           H  
ATOM   4874  N   PRO A 308     -54.234  -4.492  40.727  1.00 88.15           N  
ATOM   4875  CA  PRO A 308     -53.048  -5.282  40.423  1.00 88.15           C  
ATOM   4876  HA  PRO A 308     -52.179  -4.754  40.816  1.00 88.15           H  
ATOM   4877  C   PRO A 308     -52.885  -5.517  38.913  1.00 88.15           C  
ATOM   4878  CB  PRO A 308     -53.213  -6.592  41.197  1.00 88.15           C  
ATOM   4879  HB2 PRO A 308     -53.704  -7.340  40.573  1.00 88.15           H  
ATOM   4880  HB3 PRO A 308     -52.254  -6.963  41.558  1.00 88.15           H  
ATOM   4881  O   PRO A 308     -53.846  -5.865  38.226  1.00 88.15           O  
ATOM   4882  CG  PRO A 308     -54.136  -6.205  42.352  1.00 88.15           C  
ATOM   4883  HG2 PRO A 308     -54.689  -7.063  42.733  1.00 88.15           H  
ATOM   4884  HG3 PRO A 308     -53.552  -5.739  43.146  1.00 88.15           H  
ATOM   4885  CD  PRO A 308     -55.054  -5.160  41.725  1.00 88.15           C  
ATOM   4886  HD2 PRO A 308     -55.897  -5.649  41.238  1.00 88.15           H  
ATOM   4887  HD3 PRO A 308     -55.403  -4.466  42.490  1.00 88.15           H  
ATOM   4888  N   LEU A 309     -51.669  -5.345  38.398  1.00 90.84           N  
ATOM   4889  H   LEU A 309     -50.938  -5.017  39.014  1.00 90.84           H  
ATOM   4890  CA  LEU A 309     -51.309  -5.683  37.025  1.00 90.84           C  
ATOM   4891  HA  LEU A 309     -51.994  -5.151  36.365  1.00 90.84           H  
ATOM   4892  C   LEU A 309     -51.476  -7.197  36.807  1.00 90.84           C  
ATOM   4893  CB  LEU A 309     -49.862  -5.242  36.731  1.00 90.84           C  
ATOM   4894  HB2 LEU A 309     -49.234  -5.580  37.556  1.00 90.84           H  
ATOM   4895  HB3 LEU A 309     -49.512  -5.741  35.828  1.00 90.84           H  
ATOM   4896  O   LEU A 309     -51.097  -7.986  37.688  1.00 90.84           O  
ATOM   4897  CG  LEU A 309     -49.675  -3.724  36.555  1.00 90.84           C  
ATOM   4898  HG  LEU A 309     -50.114  -3.197  37.401  1.00 90.84           H  
ATOM   4899  CD1 LEU A 309     -48.184  -3.392  36.494  1.00 90.84           C  
ATOM   4900 HD11 LEU A 309     -47.713  -3.692  37.430  1.00 90.84           H  
ATOM   4901 HD12 LEU A 309     -48.045  -2.317  36.380  1.00 90.84           H  
ATOM   4902 HD13 LEU A 309     -47.711  -3.918  35.665  1.00 90.84           H  
ATOM   4903  CD2 LEU A 309     -50.333  -3.208  35.273  1.00 90.84           C  
ATOM   4904 HD21 LEU A 309     -51.417  -3.271  35.365  1.00 90.84           H  
ATOM   4905 HD22 LEU A 309     -49.993  -3.799  34.422  1.00 90.84           H  
ATOM   4906 HD23 LEU A 309     -50.059  -2.162  35.134  1.00 90.84           H  
ATOM   4907  N   PRO A 310     -52.012  -7.619  35.645  1.00 87.47           N  
ATOM   4908  CA  PRO A 310     -52.177  -9.034  35.353  1.00 87.47           C  
ATOM   4909  HA  PRO A 310     -52.793  -9.482  36.133  1.00 87.47           H  
ATOM   4910  C   PRO A 310     -50.827  -9.756  35.343  1.00 87.47           C  
ATOM   4911  CB  PRO A 310     -52.930  -9.130  34.023  1.00 87.47           C  
ATOM   4912  HB2 PRO A 310     -53.970  -9.387  34.221  1.00 87.47           H  
ATOM   4913  HB3 PRO A 310     -52.488  -9.873  33.360  1.00 87.47           H  
ATOM   4914  O   PRO A 310     -49.764  -9.150  35.168  1.00 87.47           O  
ATOM   4915  CG  PRO A 310     -52.866  -7.735  33.401  1.00 87.47           C  
ATOM   4916  HG2 PRO A 310     -53.841  -7.446  33.009  1.00 87.47           H  
ATOM   4917  HG3 PRO A 310     -52.140  -7.719  32.589  1.00 87.47           H  
ATOM   4918  CD  PRO A 310     -52.439  -6.791  34.526  1.00 87.47           C  
ATOM   4919  HD2 PRO A 310     -51.622  -6.155  34.185  1.00 87.47           H  
ATOM   4920  HD3 PRO A 310     -53.291  -6.182  34.828  1.00 87.47           H  
ATOM   4921  N   MET A 311     -50.863 -11.067  35.585  1.00 85.20           N  
ATOM   4922  H   MET A 311     -51.764 -11.523  35.607  1.00 85.20           H  
ATOM   4923  CA  MET A 311     -49.680 -11.902  35.389  1.00 85.20           C  
ATOM   4924  HA  MET A 311     -48.839 -11.436  35.904  1.00 85.20           H  
ATOM   4925  C   MET A 311     -49.313 -11.939  33.905  1.00 85.20           C  
ATOM   4926  CB  MET A 311     -49.886 -13.307  35.974  1.00 85.20           C  
ATOM   4927  HB2 MET A 311     -50.825 -13.729  35.617  1.00 85.20           H  
ATOM   4928  HB3 MET A 311     -49.070 -13.953  35.648  1.00 85.20           H  
ATOM   4929  O   MET A 311     -50.151 -11.699  33.043  1.00 85.20           O  
ATOM   4930  CG  MET A 311     -49.883 -13.247  37.507  1.00 85.20           C  
ATOM   4931  HG2 MET A 311     -50.714 -12.616  37.824  1.00 85.20           H  
ATOM   4932  HG3 MET A 311     -48.956 -12.778  37.839  1.00 85.20           H  
ATOM   4933  SD  MET A 311     -50.048 -14.834  38.367  1.00 85.20           S  
ATOM   4934  CE  MET A 311     -48.450 -15.616  38.012  1.00 85.20           C  
ATOM   4935  HE1 MET A 311     -48.395 -16.572  38.534  1.00 85.20           H  
ATOM   4936  HE2 MET A 311     -47.637 -14.975  38.353  1.00 85.20           H  
ATOM   4937  HE3 MET A 311     -48.355 -15.796  36.941  1.00 85.20           H  
ATOM   4938  N   VAL A 312     -48.040 -12.206  33.628  1.00 89.53           N
[truncated: 1,884,636 more chars]
